# Supplementary material for: Glycolipidomics of Liver Flukes and Host Tissues during Fascioliasis: Insights from Mass Spectrometry Imaging
Source: ACS Infect Dis. 2024 Nov 7;10(12):4233–45. doi: 10.1021/acsinfecdis.4c00551 (PMC11650768; doi:10.1021/acsinfecdis.4c00551)
Supplement: Supplementary file 2 — id4c00551_si_002.xlsx [file id4c00551_si_002.xlsx]

## Sheet: In-house created GSL database
Post Identification																	Positive Ion mode											Negative Ion mode
Fasciola hepatica	rat liver, acute infection	rat liver, control acute infection	rat liver, chronic infection	rat liver, control chronic infection	rat bile duct, chronic infection	GSL name	Formula	M	[M+H]+	[M+2H]2+	[M+Na]+	[M+K]+	[M-H]-	[M-2H]2-	RT	NII	Z0	Z1	Z2	Z3	Z4	Z5	B1	B2	B3	B4	B5	Y0	Y1	Y2	Y3	Y4	Y5	Y6	Y7	C1	C2	C3	C4	C5	C6
x	x	x	x			Hex-Cer(d18:1/16:0)	C40H77N1O8	699.565	700.572	350.79	722.554	738.528	698.558	348.775	5.16	264.269	520.509											536.5
x	x					Hex-Cer(d18:0/16:0)	C40H79N1O8	701.581	702.588	351.798	724.57	740.544	700.573	349.783	4.42	266.285	522.525											538.516								179.054
x						Hex-Cer(t18:0/16:0)	C40H79N1O9	717.575	718.583	359.795	740.565	756.539	716.568	357.78	12.63	282.279	538.519											554.512								179.054
x	x					Hex-Cer(d18:0/18:0)	C42H83N1O8	729.612	730.619	365.813	752.601	768.575	728.605	363.799	6.52	266.285	550.556											566.546								179.054
x				x	x	Hex-Cer(t18:0/h16:0)	C40H79N1O10	733.57	734.578	367.792	756.56	772.534	732.563	365.778	14.41	282.279	554.514											570.506								179.054
x						Hex-Cer(t18:0/18:0)	C42H83N1O9	745.607	746.614	373.811	768.596	784.57	744.6	371.796	13.27	282.279	566.551											582.542								179.054
x						Hex-Cer(t18:0/h17:0)	C41H81N1O10	747.586	748.593	374.8	770.575	786.549	746.579	372.786	11.51	282.279	568.558
x			x		x	Hex-Cer(t18:0/h18:0)	C42H83N1O10	761.602	762.609	381.808	784.591	800.565	760.594	379.794	14.4	282.279	582.545											598.538								179.054
x						Hex-Cer(t20:0/18:0)	C44H87N1O9	773.638	774.645	387.826	796.627	812.601	772.631	385.812	12.52	310.31	594.581											610.573								179.054
x						Hex-Cer(t20:0/h18:0)	C44H87N1O10	789.633	790.64	395.824	812.622	828.596	788.626	393.809	13.46	310.311	610.577											626.569								179.054
x						Hex-PO3-Cer(t18:0/16:1)	C40H78N1O12P1	795.526	796.533	398.77	818.515	834.489	794.519	396.756	17.91	282.279	536.503
x						Hex-PO3-Cer(t18:0/16:0)	C40H80N1O12P1	797.542	798.549	399.778	820.531	836.505	796.535	397.764	22.42	282.279	538.519
	x				x	Hex-Cer(d18:1/24:1)	C48H91N1O8	809.674	810.682	405.845	832.664	848.638	808.667	403.83	10.22	264.268	630.618											646.609
x						Hex-PO3-Cer(t18:0/17:0)	C41H82N1O12P1	811.557	812.565	406.786	834.547	850.521	810.55	404.771	22.5	282.27907/296.29487	552.535
	x		x	x		Hex-Cer(d18:1/24:0)	C48H93N1O8	811.69	812.697	406.852	834.679	850.653	810.683	404.838	8.05	264.269	632.633											648.625
x						Hex-PO3-Cer(d19:1/18:0)	C43H84N1O11P1	821.578	822.585	411.796	844.567	860.541	820.571	409.782	16.95	278.284	562.554
						Hex-PO3-Cer(t18:0/18:1)	C42H82N1O12P1	823.557	824.565	412.786	846.547	862.521	822.55	410.771	17.24	282.279	582.54488/564.53540
x	x	x	x		x	Hex-PO3-Cer(t18:0/18:0)	C42H84N1O12P1	825.573	826.58	413.794	848.562	864.536	824.566	411.779	22.28	282.279	566.55
x	x		x	x	x	Hex-Cer(t18:0/24:2)	C48H91N1O9	825.669	826.677	413.842	848.659	864.633	824.662	411.827	5.37	282.279	646.613
x						Hex-PO3-Cer(d20:1/18:0)	C44H86N1O11P1	835.594	836.601	418.804	858.583	874.557	834.587	416.79	22.26	292.3	576.572
					x	Hex-Cer(d20:1/24:1)	C50H95N1O8	837.706	838.713	419.86	860.695	876.669	836.698	417.846	11	292.3	658.65
x					x	Hex-Cer(t18:0/h24:0)	C48H95N1O10	845.696	846.703	423.855	868.685	884.659	844.688	421.841	14.2	282.279	666.639											682.631
x				x		Hex-PO3-Cer(t20:0/18:0)	C44H88N1O12P1	853.604	854.612	427.809	876.594	892.568	852.597	425.795	21.16	310.311	594.582
					x	Hex-Cer(t20:1/24:1)	C50H95N1O9	853.701	854.708	427.858	876.69	892.664	852.693	425.843	13.73	308.295	674.643
x						Hex-PO3-Cer(t19:0/h18:0)	C43H86N1O13P1	855.584	856.591	428.799	878.573	894.547	854.576	426.785	22.67	296.295	596.561
					x	Hex-Cer(d20:1/h24:0)	C50H97N1O9	855.716	856.724	428.865	878.706	894.679	854.709	426.851	12.8	292.29956/280.29974	676.659
x						Hex-PO3-Cer(d18:1/22:2)	C46H86N1O11P1	859.594	860.601	430.804	882.583	898.557	858.587	428.79	16.28	264.269	600.572
x	x	x		x	x	Hex2-Cer(d18:1/16:0)	C46H87N1O13	861.618	862.625	431.816	884.607	900.581	860.61	429.802	16.74	264.268	520.509											536.501								179.054
x	x	x				Hex2-Cer(d18:0/16:0)	C46H89N1O13	863.633	864.641	432.824	886.623	902.597	862.626	430.809	16.28	266.284	522.525											538.516	700.568							179.054
x						Hex-PO3-Cer(t20:0/h18:0)	C44H88N1O13P1	869.599	870.607	435.807	892.589	908.562	868.592	433.792	23.1	310.31	610.577
x					x	Hex-Cer(t20:0/h24:1)	C50H97N1O10	871.711	872.719	436.863	894.7	910.674	870.704	434.848	13.8	310.31	692.653																			179.054
x					x	Hex-Cer(t20:0/h24:0)	C50H99N1O10	873.727	874.734	437.871	896.716	912.69	872.72	435.856	14.07	310.31	694.67											710.662								179.054
x						Hex2-Cer(t18:0/16:0)	C46H89N1O14	879.628	880.636	440.821	902.618	918.591	878.621	438.807	15.59	282.279												554.509								179.054
x						Hex-PO3-Cer(d18:1/24:2)	C48H90N1O11P1	887.625	888.632	444.82	910.614	926.588	886.618	442.805	16.23	264.26886/282.27895	506.28834/628.60354
			x			Hex2-Cer(t18:0/18:0)	C48H93N1O14	907.66	908.667	454.837	930.649	946.623	906.652	452.823	17.23	282.279	566.551											582.544								179.054
x						Hex-Cer(t18:0/30:2)	C54H103N1O9	909.763	910.771	455.889	932.753	948.726	908.756	453.874	11.66	282.279	730.707
x						Hex-Cer(t18:0/30:1)	C54H105N1O9	911.779	912.786	456.897	934.768	950.742	910.772	454.882	10.93	282.279	732.722																			179.054
x						Hex-Cer(t18:0/30:0)	C54H107N1O9	913.795	914.802	457.905	936.784	952.758	912.787	455.89	12.43	264.2689/282.27932	734.738
x						Hex-Cer(t18:0/h30:2)	C54H103N1O10	925.758	926.765	463.886	948.747	964.721	924.751	461.872	13.52	282.279	746.701																			179.054
x						Hex-Cer(t18:0/h30:1)	C54H105N1O10	927.774	928.781	464.894	950.763	966.737	926.767	462.88	15.1	282.279	748.716																			179.054
x						Hex-Cer(t18:0/h30:0)	C54H107N1O10	929.789	930.797	465.902	952.779	968.753	928.782	463.887	13.19	282.279	750.733											748.7124 (Z)								179.054
x						Hex-PO3-Cer(t18:0/28:1)	C52H102N1O12	932.74	933.747	467.377	955.729	971.703	931.733	465.363	21.86	282.279	704.691
x	x					Hex2-Cer(d18:0/22:1)	C52H97N1O13	943.696	944.703	472.855	966.685	982.659	942.689	470.841	16.32	266.284	602.587												780.631							179.054
x						Hex-PO3-Hex-Cer(34:0;O4)	C46H90N1O18	944.616	945.623	473.315	967.605	983.579	943.609	471.301	24.22														812.524							241.01
x						Hex-Cer(t18:0/h32:2)	C56H107N1O10	953.789	954.797	477.902	976.779	992.753	952.782	475.887	14.03	282.279	774.733																			179.054
x						Hex-Cer(t18:0/h32:1)	C56H109N1O10	955.805	956.812	478.91	978.794	994.768	954.798	476.895	15.7	264.2689/282.27940	696.70057/776.74779																			179.054
x						Hex2-Cer(t18:0/22:2)	C52H97N1O14	959.691	960.698	480.853	982.68	998.654	958.684	478.838	17.16	282.279	618.582											634.574	778.6152 (Z)							179.054
						HexNac-PO3-Hex-Cer(t18:0/16:0)	C48H93N2O17	969.647	970.655	485.831	992.637	1008.61	968.64	483.816	22.19	282.279	538.519	780.539
x	x	x	x	x	x	Hex2-Cer(d18:1/24:1)	C54H101N1O13	971.727	972.735	486.871	994.717	1010.69	970.72	484.856	16.23	264.269	630.618											646.61	808.661							179.054
x						Hex-PO3-Cer(t18:0/h28:0)	C52H104N1O13P1	981.725	982.732	491.87	1004.71	1020.69	980.717	489.855	22.27	282.279	722.702
x				x		Hex-PO3-Hex-Cer(t18:0/18:0)	C48H94N1O17P1	987.626	988.633	494.82	1010.62	1026.59	986.619	492.806	23.55	282.279	566.551	808.569											824.561							241.01
x				x		Hex-PO3-Cer(t18:0/30:2)	C54H104N1O12P1	989.73	990.737	495.872	1012.72	1028.69	988.722	493.858	20.96	282.279	648.628
						Hex2-Cer(t18:0/24:1)	C54H103N1O14	989.738	990.745	495.876	1012.73	1028.7	988.731	493.862	20.96	300.29	730.708
x	x		x	x	x	Hex-PO3-Hex-Cer(t18:0/h18:0)	C48H94N1O18P1	1003.62	1004.63	502.818	1026.61	1042.58	1002.61	500.803	24.35	282.279	582.545	824.565											840.555							241.01
x						Hex-PO3-Cer(t18:0/h30:1)	C54H106N1O13P1	1007.74	1008.75	504.877	1030.73	1046.7	1006.73	502.863	22.1	282.279	748.717
x					x	Hex-PO3-Cer(t18:0/h30:0)	C54H108N1O13P1	1009.76	1010.76	505.885	1032.75	1048.72	1008.75	503.871	22.36	282.279	750.733
x						HexNac-PO3-Hex-Cer(d18:1/18:0)	C50H95N2O16P1	1010.64	1011.65	506.328	1033.63	1049.61	1009.63	504.314	21.68	264.269	548.54	790.559
x						HexNac-PO3-Hex-Cer(t18:0/17:0)	C49H95N2O17P1	1014.64	1015.64	508.326	1037.63	1053.6	1013.63	506.311	21.77	282.2793/296.29503	552.535
x						HexNac-PO3-Hex-Cer(t18:0/h16:0)	C48H93N2O18P1	1016.62	1017.62	509.315	1039.61	1055.58	1015.61	507.301	22.79	282.279	554.51489/594.58282	796.534
x						Hex3-Cer(d18:0/16:0)	C52H99N1O18	1025.69	1026.69	513.85	1048.68	1064.65	1024.68	511.836	20.96	266.284	522.524											538.517	700.568	862.62						179.054
x	x					HexNac-PO3-Hex-Cer(t18:0/18:0)	C50H97N2O17P1	1028.65	1029.66	515.334	1051.64	1067.62	1027.65	513.319	22.49	282.279	566.551	808.57					204.087
x						Hex-PO3-Cer(t18:0/h32:2)	C56H108N1O13P1	1033.76	1034.76	517.885	1056.75	1072.72	1032.75	515.871	22.38	282.279	774.734
x						Hex3-Cer(t18:0/16:0)	C52H99N1O19	1041.68	1042.69	521.848	1064.67	1080.64	1040.67	519.833	21.37	282.27941/(296.29519)	538.51967/(580.56670)	"822.5847"										554.511	716.563	878.615						179.054	341.106
x				x		HexNac-PO3-Hex-Cer(t18:0/h18:0)	C50H97N2O18P1	1044.65	1045.65	523.331	1067.64	1083.61	1043.64	521.316	23.31	282.279	582.545	824.565
x						Hex3-Cer(d18:0/18:0)	C54H103N1O18	1053.72	1054.72	527.866	1076.71	1092.68	1052.71	525.851	20.77	266.284	550.556											566.547	728.599	890.65
x						HexNac-PO3-Hex-Cer(t20:0/18:0)	C52H101N2O17P1	1056.68	1057.69	529.349	1079.67	1095.65	1055.68	527.335	21.6	310.311	594.582	836.602
x						HexNac-PO3-Hex-Cer(t19:0/h18:0)	C51H99N2O18P1	1058.66	1059.67	530.339	1081.65	1097.63	1057.66	528.324	22.96	296.295	596.561	838.579
x				x		Hex3-Cer(t18:0/18:0)	C54H103N1O19	1069.71	1070.72	535.863	1092.7	1108.68	1068.71	533.849	22.43	282.27926/310.31049	566.551											582.543	744.595	906.646						179.054	341.107
x				x		HexNac-PO3-Hex-Cer(t20:0/h18:0)	C52H101N2O18P1	1072.68	1073.69	537.347	1095.67	1111.64	1071.67	535.332	23.14	310.31	610.577	852.596
x						Hex3-Cer(t18:0/h18:0)	C54H103N1O20	1085.71	1086.71	543.861	1108.7	1124.67	1084.7	541.846	23.58	282.279	582.545											598.538	760.589	922.642						179.054
x				x		Hex3-Cer(t20:0/18:0)	C56H107N1O19	1097.74	1098.75	549.879	1120.73	1136.71	1096.74	547.865	22.02	310.31	594.582											610.573	772.625	934.678
					x	HexNac-PO3-Hex-Cer(42:0;O4)	C56H109N2O18	1097.77	1098.77	549.891	1120.76	1136.73	1096.76	547.876	21.8																					300.047	462.098
x						Hex3-Cer(37:0;O4)	C55H105N1O20	1099.72	1100.73	550.869	1122.71	1138.69	1098.72	548.854	23.03													612.552	774.603							179.054
x						Hex3-Cer(d18:0/22:2)	C58H107N1O18	1105.75	1106.76	553.882	1128.74	1144.71	1104.74	551.867	20.49	266.285	602.587											618.578	780.63	942.681						179.054
x						Hex3-Cer(t20:0/h18:0)	C56H107N1O20	1113.74	1114.75	557.877	1136.73	1152.7	1112.73	555.862	23.61	310.31	610.577											626.569	788.621	950.672						179.054
x					x	Hex3-Cer(42:2;O3)	C58H107N1O19	1121.74	1122.75	561.879	1144.73	1160.71	1120.74	559.865	21.22													634.573	796.627	958.679						179.054	341.107
x	x				x	Hex3-Cer(d18:1/24:2)	C60H109N1O18	1131.76	1132.77	566.89	1154.75	1170.73	1130.76	564.875	24.36	264.268	628.602	790.653	952.711	1114.76
x					x	Hex3-Cer(d18:0/24:2)	C60H111N1O18	1133.78	1134.79	567.897	1156.77	1172.74	1132.77	565.883	20.31	266.284	630.618											646.61	808.662	970.713						179.054	341.106
					x	Hex3-Cer(d18:1/24:1)	C60H111N1O18	1133.78	1134.79	567.897	1156.77	1172.74	1132.77	565.883	24.49	264.268	630.618	792.669	954.721	1116.77
x					x	Hex3-Cer(d18:1/24:0)	C60H113N1O18	1135.8	1136.8	568.905	1158.78	1174.76	1134.79	566.891	24.45	264.268	632.633	794.686	956.737	1118.79
x						Hex3-Cer(t18:0/24:2)	C60H111N1O19	1149.78	1150.78	575.895	1172.76	1188.74	1148.77	573.88	21.5	282.279	646.613											662.604	824.656	986.707
	x	x	x	x	x	NeuAc-Hex2-Cer(d18:1/16:0)	C57H104N2O21	1152.71	1153.72	577.364	1175.7	1191.68	1151.71	575.349	20.75	264.269	520.509	682.561	844.615	1135.71			292.103					536.501	698.553	860.605						290.086
						Hex3-Cer(44:2;O2)	C62H115N1O18	1161.81	1162.82	581.913	1184.8	1200.77	1160.8	579.898	18.87													674.64	836.691	998.738
	x	x				NeuAc-Hex2-Cer(d18:1/17:0)	C58H106N2O21	1166.73	1167.74	584.372	1189.72	1205.69	1165.72	582.357	19.38	264.269	534.525	534.525	858.63	1149.73								550.518	712.569	874.622						290.086
x						HexNac-PO3-Hex-Cer(t18:0/28:1)	C60H115N2O17P1	1166.79	1167.8	584.404	1189.78	1205.76	1165.79	582.389	21.88	282.279	704.691	946.712
	x		x		x	NeuAc-Hex2-Cer(d18:1/h16:0)	C57H104N2O22	1168.71	1169.72	585.361	1191.7	1207.67	1167.7	583.347	22.2	264.269	536.504	698.556	860.607	1151.7
		x	x	x		NeuGc-Hex2-Cer(d18:1/16:0)	C57H104N2O22	1168.71	1169.72	585.361	1191.7	1207.67	1167.7	583.347	23.21	264.268	520.509	682.561	844.614									536.502		860.605						306.081
	x	x	x	x	x	NeuAc-Hex2-Cer(d18:1/18:0)	C59H108N2O21	1180.74	1181.75	591.38	1203.73	1219.71	1179.74	589.365	19.5	264.269	548.541	710.593	872.647	1163.74			292.103						726.585	888.637						290.086
		x	x	x	x	NeuAc-Hex2-Cer(t18:0/h16:0)	C57H106N2O23	1186.72	1187.73	594.367	1209.71	1225.68	1185.71	592.352	22.95	282.279	554.516	734.578										570.506		290.086						290.086
x	x					HexNac-PO3-Hex-Cer(t18:0/30:2)	C62H117N2O17P1	1192.81	1193.82	597.412	1215.8	1231.77	1191.8	595.397	21.03	282.279	730.707	972.727
	x	x	x	x	x	NeuAc-Hex2-Cer(37:1;O2)	C60H110N2O21	1194.76	1195.77	598.387	1217.75	1233.72	1193.75	596.373	20.31													578.546		902.65						290.086
	x	x	x	x	x	NeuAc-Hex2-Cer(d18:1/20:0)	C61H112N2O21	1208.78	1209.78	605.395	1231.76	1247.74	1207.77	603.381	21.56	264.268	576.571	738.624	900.676	1191.77			292.102					592.564	754.615	916.667						290.086
x						HexNac-PO3-Hex-Cer(t18:0/h30:2)	C62H117N2O18P1	1208.8	1209.81	605.409	1231.79	1247.77	1207.8	603.395	22.71	282.279	746.702	988.722											986.7							300.047
	x	x	x	x	x	NeuAc-Hex2-Cer(39:1;O2)	C62H114N2O21	1222.79	1223.8	612.403	1245.78	1261.75	1221.78	610.388	20.1													606.579	768.631	930.684						290.086
	x	x	x	x	x	HexNac-Hex3-Cer(d18:1/16:0)	C60H110N2O23	1226.75	1227.76	614.382	1249.74	1265.71	1225.74	612.368	24.31	264.269	520.509	682.562	844.614	1006.67	1209.75		204.087	366.139				536.501	698.553	860.606	1022.66					220.081	382.133
						NeuAc-Hex2-Cer(40:3;O2)	C63H112N2O21	1232.78	1233.78	617.395	1255.76	1271.74	1231.77	615.381	20.06													616.564	778.619	940.667						290.086
						Hex4-Cer(35:0;O4)	C59H111N1O25	1233.74	1234.75	617.88	1256.73	1272.71	1232.74	615.865	21.49														746.699	908.75						179.054
	x	x	x	x	x	NeuAc-Hex2-Cer(40:2;O2)	C63H114N2O21	1234.79	1235.8	618.403	1257.78	1273.75	1233.78	616.388	20.36													618.579	780.63	942.682						290.086
	x	x	x	x	x	NeuAc-Hex2-Cer(d18:1/22:0)	C63H116N2O21	1236.81	1237.81	619.411	1259.8	1275.77	1235.8	617.396	20.47	264.269	604.603	766.656	928.708	1219.8			292.103					620.594	782.645	944.698						290.086
x						HexNac-PO3-Hex-Cer(t18:0/h32:2)	C64H121N2O18P1	1236.84	1237.84	619.425	1259.82	1275.8	1235.83	617.41	22.1	282.279	774.733	1016.75											1014.73							300.047
					x	HexNac-Hex3-Cer(35:1;O2)	C61H112N2O23	1240.77	1241.77	621.39	1263.75	1279.73	1239.76	619.376	24.08													550.516	712.569	874.622	1036.67					179.054
					x	HexNac-Hex3-Cer(34:1;O3)	C60H110N2O24	1242.74	1243.75	622.38	1265.73	1281.71	1241.74	620.365	24.9													552.496	714.548	876.6	1038.65					161.04356 (B)	364.12264 (B)
						NeuAc-Hex2-Cer(41:2;O2)	C64H116N2O21	1248.81	1249.81	625.411	1271.8	1287.77	1247.8	623.396	20.34													632.594	794.647	956.697						290.086
x						Hex3-Cer(t18:0/h30:2)	C66H123N1O20	1249.86	1250.87	625.939	1272.85	1288.83	1248.86	623.925	22.74	282.279	746.702											762.693	924.744	1086.79						179.054	341.106
	x	x	x	x	x	NeuAc-Hex2-Cer(d18:1/23:0)	C64H118N2O21	1250.82	1251.83	626.419	1273.81	1289.79	1249.82	624.404	21.47	264.268	618.618	780.67	942.724	1233.82			292.103					634.611	796.663	958.714						290.086
x						Hex3-Cer(48:1;O3)	C66H125N1O20	1251.88	1252.89	626.947	1274.87	1290.84	1250.87	624.932	22.2														764.714	926.759	1088.81
x						Hex3-Cer(t18:0/h30:0)	C66H127N1O20	1253.9	1254.9	627.955	1276.88	1292.86	1252.89	625.94	22.58	282.279	750.733											766.724	928.775	1090.83						179.054	341.106
			x	x	x	HexNac-Hex3-Cer(d18:1/18:0)	C62H114N2O23	1254.78	1255.79	628.398	1277.77	1293.74	1253.77	626.383	24.48	264.269	548.54	710.592	872.645	1034.7	1237.78		204.087	366.139				564.532	726.584	888.636	1050.69
	x	x	x	x	x	NeuAc-Hex2-Cer(d18:1/24:2)	C65H116N2O21	1260.81	1261.81	631.411	1283.8	1299.77	1259.8	629.396	21.53	264.269	628.603	790.655	952.709	1243.8			292.102					644.595	806.647	968.698						290.086
	x	x	x	x	x	NeuAc-Hex2-Cer(d18:1/24:1)	C65H118N2O21	1262.82	1263.83	632.419	1285.81	1301.79	1261.82	630.404	19.19	264.269	630.618	792.671	954.726	1245.82								646.61	808.661	970.712						290.086
x	x	x	x	x	x	NeuAc-Hex2-Cer(d18:1/24:0)	C65H120N2O21	1264.84	1265.85	633.426	1287.83	1303.8	1263.83	631.412	19.05	264.269	632.634	794.687	956.741	1247.84								648.625	810.677	972.727						290.086
x						Hex3-Cer(t18:0/h32:2)	C68H127N1O20	1277.9	1278.9	639.955	1300.88	1316.86	1276.89	637.94	22.31	282.279	774.734											790.723	952.774	1114.82
					x	NeuGc-Hex2-Cer(d18:1/24:1)	C65H118N2O22	1278.82	1279.82	640.416	1301.81	1317.78	1277.81	638.402	22.33	264.269	630.618	792.671	954.724	1261.81
						NeuAc-Hex2-Cer(42:2;O3)	C65H118N2O22	1278.82	1279.82	640.416	1301.81	1317.78	1277.81	638.402	19.85													662.605	824.692	986.746						290.086
		x	x	x	x	NeuGc-Hex2-Cer(d18:1/24:0)	C65H120N2O22	1280.83	1281.84	641.424	1303.82	1319.8	1279.83	639.409	22.17	264.269	632.634	794.687	956.74	1263.83			308.098							972.728						306.081
	x					NeuAc-Hex2-Cer(42:1;O3)	C65H120N2O22	1280.83	1281.84	641.424	1303.82	1319.8	1279.83	639.409	20.85													664.619	826.672	988.724						290.086
					x	HexNac-Hex3-Cer(d18:1/20:0)	C64H118N2O23	1282.81	1283.82	642.414	1305.8	1321.78	1281.81	640.399	24	264.269	576.572	738.624	900.676	1062.73	1265.81							592.563	754.616	916.667	1078.72					161.04353 (B)
	x	x	x	x	x	NeuAc-Hex2-Cer(44:2;O2)	C67H122N2O21	1290.85	1291.86	646.434	1313.84	1329.82	1289.85	644.42	20													674.64		998.745						290.086
					x	NeuAc-Hex2-Cer(t18:0/h24:0)	C65H122N2O23	1298.84	1299.85	650.429	1321.83	1337.81	1297.84	648.415	22.95	282.279	666.639	828.691					292.103					682.631	844.684	1006.73						290.086
x	x					HexNac-Hex3-Cer(d18:1/22:0)	C66H122N2O23	1310.84	1311.85	656.429	1333.83	1349.81	1309.84	654.415	24.14	264.269	604.603	766.655	928.708	1090.76	1293.84		204.087	366.14				620.595	782.647	944.698	1106.75
	x			x	x	HexNac-Hex3-Cer(41:1;O2)	C67H124N2O23	1324.86	1325.87	663.437	1347.85	1363.82	1323.85	661.422	23.9													634.61	796.663	958.714	1120.77
					x	NeuAc-Hex2-Cer(t20:0/h24:0)	C67H126N2O23	1326.88	1327.88	664.445	1349.86	1365.84	1325.87	662.43	22.98	310.31	694.67	856.724					292.102					710.662	872.714	1034.77						290.086
	x			x	x	HexNac-Hex3-Cer(d18:1/24:2)	C68H122N2O23	1334.84	1335.85	668.429	1357.83	1373.81	1333.84	666.415	24.08	264.269	628.603	790.655	952.709	1114.76	1317.84
	x	x	x	x	x	HexNac-Hex3-Cer(d18:1/24:1)	C68H124N2O23	1336.86	1337.87	669.437	1359.85	1375.82	1335.85	667.422	24	264.269	630.618	792.671	954.724	1116.78	1319.86		204.087					646.61	808.662	970.713	1132.76
	x	x	x		x	HexNac-Hex3-Cer(d18:1/24:0)	C68H126N2O23	1338.88	1339.88	670.445	1361.86	1377.84	1337.87	668.43	23.83	264.269	632.634	794.686	956.739	1118.79	1321.87		204.087	366.14
x						Hex5-Cer(d18:0/16:0)	C64H119N1O28	1349.79	1350.8	675.903	1372.78	1388.76	1348.78	673.889	31.63	266.285	522.525						163.06	325.113					700.569	862.62	1024.67	1186.72				179.054	341.106
			x			HexNac-Hex3-Cer(d18:1/h24:0)	C68H126N2O24	1354.87	1355.88	678.442	1377.86	1393.83	1353.86	676.428	24.67	264.269	648.629	810.68	972.736	1134.79			204.087	366.14				664.62	826.672	988.726	1150.77
			x		x	HexNac-Hex3-Cer(42:0;O3)	C68H128N2O24	1356.89	1357.89	679.45	1379.87	1395.85	1355.88	677.436	24.87													666.635	828.686	990.74	1152.79
x						Hex5-Cer(d18:0/22:2)	C70H127N1O28	1429.85	1430.86	715.935	1452.84	1468.82	1428.85	713.92	31.29	266.284	602.587	782.649					163.06	325.113				618.579	780.631	942.682	1104.73	1266.78
x						Hex5-Cer(d18:1/h22:1)	C70H127N1O29	1445.85	1446.86	723.932	1468.84	1484.81	1444.84	721.917	33.29	264.269	618.582						163.06	325.113						958.677	1120.73	1282.78				179.054	341.106	503.157
x						Hex5-Cer(d18:1/24:1)	C72H131N1O28	1457.89	1458.89	729.95	1480.87	1496.85	1456.88	727.936	31.46	264.269	630.619						163.06	325.113					808.664	970.715	1132.76	1294.82
x						Hex5-Cer(42:2;O3)	C72H131N1O29	1473.88	1474.89	737.948	1496.87	1512.84	1472.87	735.933	32.99													662.605	824.661	986.708	1148.76	1310.81
	x				x	HexNac-Fuc-Hex3-Cer(d18:1/24:2)	C74H132N2O27	1480.9	1481.91	741.458	1503.89	1519.86	1479.89	739.444	28.01		628.602						204.087	366.139	512.198
x						Hex5-Cer(d18:0/26:2)	C74H135N1O28	1485.92	1486.92	743.966	1508.91	1524.88	1484.91	741.951	31.5	266.284	658.65						163.06	325.113
	x		x		x	HexNac-Fuc-Hex4-Cer(d18:1/16:0)	C72H130N2O32	1534.86	1535.87	768.438	1557.85	1573.82	1533.85	766.423	32.98	264.269	520.509						204.087	366.14	528.192	674.25		536.501	698.554	860.606	1063.68					145.04877/161.04367/202.07014
x					x	HexNac2-Hex3-Cer(42:1;O2)	C76H139N3O28	1541.95	1542.96	771.985	1564.94	1580.92	1540.95	769.97	29.84													648.625	810.676	968.698	1134.78	1337.86
x						Hex6-Cer(40:2;O2)	C76H137N1O33	1591.91	1592.91	796.961	1614.9	1630.87	1590.9	794.946	36.93													618.578	780.631	942.683	1104.73	1266.78	1428.84
x						Hex6-Cer(d18:0/24:2)	C78H141N1O33	1619.94	1620.95	810.977	1642.93	1658.9	1618.93	808.962	37	266.285	630.619											646.61	808.661	970.712	1132.76	1294.82	1456.87			179.054	341.106	503.157
x						Hex6-Cer(d18:1/h24:1)	C78H141N1O34	1635.93	1636.94	818.974	1658.92	1674.9	1634.93	816.959	36.72	264.269	630.618	810.68022 (Y1)	972.73302 (Y2)				264.269	325.113	487.166											179.054	341.106	503.158	665.21
	x				x	HexNac-NeuGc-Hex3-Cer(42:3;O2)	C79H139N3O32	1641.93	1642.94	821.974	1664.92	1680.9	1640.93	819.96	30.48													644.594		968.699						306.081
	x	x	x	x	x	HexNac-Fuc-Hex4-Cer(d18:1/24:2)	C80H142N2O32	1642.95	1643.96	822.485	1665.94	1681.92	1641.95	820.47	32.66	264.269	628.602		952.707				204.087	366.139	528.192	674.25		644.595	806.647	968.699	968.699					161.0437/179.05425
	x				x	HexNac-Fuc-Hex4-Cer(d18:1/24:1)	C80H144N2O32	1644.97	1645.98	823.492	1667.96	1683.93	1643.96	821.478	32.51	264.269	630.614						204.087	366.14	528.192	674.251
	x				x	HexNac-Fuc-Hex4-Cer(d18:1/24:0)	C80H146N2O32	1646.99	1647.99	824.5	1669.98	1685.95	1645.98	822.486	32.63	264.268	632.63226/630.6166/628.60232		954.719				204.087	366.14	528.192	674.248
x						Hex6-Cer(t18:0/h24:2)	C78H141N1O35	1651.93	1652.94	826.971	1674.92	1690.89	1650.92	824.957	38.76	282.279	646.613						163.06	325.113												179.054	341.106	503.159
	x	x	x	x	x	HexNac-Hex5-Cer(d18:1/24:1)	C80H144N2O33	1660.97	1661.97	831.49	1683.95	1699.93	1659.96	829.475	33	264.269	630.615						204.087	366.14	528.193	674.25			664.62	988.723	1191.8
					x	HexNac--Fuc-Hex4-Cer(42:2;O3)	C80H144N2O33	1660.97	1661.97	831.49	1683.95	1699.93	1659.96	829.475	32.91													662.605	824.657	986.708	1189.79					179.05408/145.04871	366.124
	x		x	x	x	HexNac-Fuc-Hex4-Cer(d18:1/h24:0)	C80H146N2O33	1662.98	1663.99	832.498	1685.97	1701.94	1661.97	830.483	33.69	264.269							204.087	366.14	528.193	674.25		664.621	826.67	988.722	1191.8					161.0437/179.05425
	x				x	HexNac-Fuc-Hex2-Cer(t18:0/h24:1)	C80H146N2O34	1678.98	1679.98	840.495	1701.96	1717.94	1677.97	838.481	33.13	282.279	664.624						204.087	366.139	528.192	674.25
	x		x		x	HexNac-NeuAc-Hex4-Cer(34:1;O2)	C77H137N3O36	1679.9	1680.91	840.956	1702.89	1718.86	1678.89	838.942	32.82	264.269							204.087	366.139	528.192			536.501	698.553	860.605	1022.66		1387.78			290.086	470.148	673.227	835.279	997.33	1159.38
	x				x	HexNac-Fuc-Hex2-Cer(t18:0/h24:0)	C80H148N2O34	1680.99	1682	841.503	1703.98	1719.95	1679.98	839.488	33.51		666.638						204.087	366.14	528.193	674.25
					x	HexNac-NeuGc-Hex4-Cer(34:1;O2)	C77H137N3O37	1695.89	1696.9	848.954	1718.88	1734.86	1694.89	846.939	32.69													536.5	698.554		1022.66					306.081	486.143	689.221		1013.32
						HexNac-NeuAc-Hex4-Cer(36:1;O2)	C79H141N3O36	1707.93	1708.94	854.972	1730.92	1746.89	1706.92	852.957	30.66													564.532	726.584	888.633	1050.69		1415.82			290.086	470.148	673.226	835.279	997.33
						HexNac5-Hex-Cer(32:0;O2)	C80H142N6O33	1714.96	1715.97	858.488	1737.95	1753.92	1713.95	856.474	34.94													536.501
x						HexNac3-Hex3-Cer(d18:1/22:1)	C82H146N4O33	1714.99	1715.99	858.501	1737.98	1753.95	1713.98	856.486	30.69	264.269	602.587						204.087	407.166	569.22											220.081	364.12188 (B)
						HexNac2-Hex4-Cer(d18:1/h24:0)	C82H147N3O34	1717.99	1718.99	860.001	1740.98	1756.95	1716.98	857.986	33.1	264.268	648.628						204.087	366.14	528.192	674.251
						HexNac2-Fuc2-Hex3-Cer(d18:1/16:0)	C80H143N3O36	1721.95	1722.95	861.98	1744.93	1760.91	1720.94	859.965	32.73	264.268	520.509		844.615				204.087
x				x		HexNac3-Hex3-Cer(t18:0/22:2)	C82H146N4O34	1730.98	1731.99	866.498	1753.97	1769.95	1729.97	864.484	30.33	282.279	618.582		942.69				204.087	407.166	528.192											220.08063/161.04338	364.122
					x	HexNac-NeuAc-Hex4-Cer(38:1;O2)	C81H145N3O36	1735.96	1736.97	868.988	1758.95	1774.92	1734.95	866.973	30.6													592.563	754.614		1078.72					290.086	470.148	673.227	835.279	997.33
x						HexNac3-Hex3-Cer(d18:0/24:2)	C84H150N4O33	1743.02	1744.03	872.516	1766.01	1781.98	1742.01	870.502	30.76	266.28	630.619	810.6855 (Y)					204.087	407.16626/366.13973		528.193		646.61	808.662	970.716		1335.84	1538.92			202.06995 (B)	364.12229 (B)
x			x			HexNac3-Hex3-Cer(t18:0/24:2)	C84H150N4O34	1759.01	1760.02	880.514	1782	1797.98	1758.01	878.499	30.25	282.279	646.613	808.668					204.087	407.16632/366.13974	528.194
					x	HexNac-NeuAc-Hex4-Cer(41:1;O2)	C84H151N3O36	1778.01	1779.02	890.011	1801	1816.97	1777	887.997	30.44													634.61	796.661		1120.77					290.086	470.148	673.226	835.279	997.33
					x	HexNac-NeuAc-Hex4-Cer(d18:1/24:0)	C85H153N3O36	1792.02	1793.03	897.019	1815.01	1830.99	1791.02	895.004	30.82	264.269	632.634						204.08685/292.10236	366.14
					x	HexNac-NeuAc-Hex4-Cer(t18:0/h22:0)	C83H151N3O38	1798	1799	900.006	1820.99	1836.96	1796.99	897.992	34.9													638.604	800.657		1124.76	1327.84
					x	HexNac-NeuGc-Hex4-Cer(42:2;O2)	C85H151N3O37	1806	1807.01	904.009	1828.99	1844.97	1805	901.994	32.9													646.61	808.66							306.081	486.143	689.221	851.273	1013.33
					x	HexNac-NeuGc-Hex4-Cer(42:1;O2)	C85H153N3O37	1808.02	1809.03	905.016	1831.01	1846.98	1807.01	903.002	32.58													648.625	810.677		1134.78					306.081	486.143	689.222	851.273	1013.32
	x	x	x		x	HexNac-NeuAc2-Hex3-Cer(d18:1/16:0)	C82H144N4O39	1808.94	1809.95	905.478	1831.93	1847.9	1807.93	903.463	33.91	264.269	520.509	682.562	844.613	1047.69329/1135.70790	1209.74		204.08683/292.10272	366.139				536.501	698.553	860.605		1225.73	1516.83			290.086	581.18
					x	HexNac-NeuGc-Hex4-Cer(42:1;O3)	C85H153N3O38	1824.01	1825.02	913.014	1847	1862.98	1823.01	910.999	34.82													664.621	826.673		1150.77	1353.85				290.086
	x	x				HexNac-NeuAc2-Hex3-Cer(34:1;O3)	C82H146N4O40	1826.95	1827.96	914.483	1849.94	1865.91	1825.94	912.468	34.01															878.616		1243.74	1534.83			290.086	581.18
	x	x		x	x	HexNac-NeuAc2-Hex3-Cer(36:1;O2)	C84H148N4O39	1836.97	1837.98	919.493	1859.96	1875.94	1835.96	917.479	33.61													564.531	726.587	888.637		1253.76	1544.86
						HexNac2-Fuc-Hex4-Cer(d18:1/24:2)	C88H155N3O37	1846.03	1847.04	924.024	1869.02	1885	1845.03	922.01	33.81	264.269	628.602	790.654		1155.78			204.087	366.14	528.192	674.247
						HexNac-NeuAc2-Hex3-Cer(38:1;O2)	C86H150N4O39	1862.99	1863.99	932.501	1885.98	1901.95	1861.98	930.487	33.62													592.56275 (from Isotope)	754.616	916.666		1281.79	1572.89			290.086	581.179
	x	x	x	x		HexNac-NeuAc2-Hex3-Cer(38:1;O2)	C86H152N4O39	1865	1866.01	933.509	1887.99	1903.97	1864	931.494	33.74													592.562	754.616	916.668		1281.79	1572.89			290.086	581.18
		x	x	x		HexNac-NeuGc2-Hex3-Cer(36:1;O2)	C84H148N4O41	1868.96	1869.97	935.488	1891.95	1907.93	1867.95	933.474	37															888.635			1560.85			306.081	613.169
					x	HexNac-NeuGc-Hex4-Cer(44:1;O4)	C87H159N3O39	1870.06	1871.06	936.035	1893.04	1909.02	1869.05	934.02	36.08														872.713		1196.82	1399.89				145.04855/306.08066/179.05405
	x	x	x			HexNac-NeuAc2-Hex3-Cer(40:3;O2)	C88H152N4O39	1889	1890.01	945.509	1911.99	1927.97	1888	943.494	33.55													618.579	780.631	942.683		1307.81	1598.9			290.086	581.18
	x	x	x	x	x	HexNac-NeuAc2-Hex3-Cer(d18:1/22:1)	C88H154N4O39	1891.02	1892.03	946.517	1914.01	1929.98	1890.01	944.502	33.64	264.269	602.587	764.64	926.691	1217.79	1291.83		204.08681/292.10270	366.139						944.496		1309.83	1600.92
	x	x	x	x		HexNac-NeuAc2-Hex3-Cer(d18:1/22:0)	C88H156N4O39	1893.03	1894.04	947.525	1916.02	1932	1892.03	945.51	33.54	264.269	604.603	766.655	928.707	1131.78489/1219.80150	1293.84155/1422.87050		204.08678/292.10274	366.13896/495.18226	657.233			620.594	782.646	944.698		1309.83	1600.92			290.086	581.18
						HexNac-NeuAc2-Hex3-Cer(d18:1/h22:1)	C88H154N4O40	1907.01	1908.02	954.514	1930	1945.98	1906.01	952.5	33.43	264.269	618.619	780.671	942.724	1145.80062/1233.81811	1307.86		204.08692/292.10277	366.14								290.086	581.18
			x			HexNac-NeuAc2-Hex3-Cer(d18:1/23:0)	C89H158N4O39	1907.05	1908.06	954.532	1930.04	1946.01	1906.04	952.518	34.04	264.269	618.61792/612.60751	780.671	942.719	1145.8			204.08661/292.10220	366.139				634.61	796.662	958.714		1323.84	1614.93			290.086	581.18
	x	x	x	x	x	HexNac-NeuAc2-Hex3-Cer(d18:1/24:2)	C90H156N4O39	1917.03	1918.04	959.525	1940.02	1956	1916.03	957.51	30.91	264.269	628.603	790.655	952.708	1259.79466 (Y)			204.08679/292.10277	366.14	657.234					968.697		1333.83	1624.92			290.086	581.18
x	x	x	x	x		HexNac-NeuAc2-Hex3-Cer(d18:1/24:1)	C90H158N4O39	1919.05	1920.06	960.532	1942.04	1958.01	1918.04	958.518	33.71	264.269	630.618	792.67	954.724	1157.8			204.08675/292.10272	366.139
	x		x	x	x	HexNac-NeuAc2-Hex3-Cer(d18:1/24:0)	C90H160N4O39	1921.07	1922.07	961.54	1944.06	1960.03	1920.06	959.526	33.63	264.269	632.634	794.687	956.74	1159.82077/1247.83679	1321.87206/1538.91950		204.08683/292.10271	366.13944/454.15503				648.626	810.678	972.728		1337.86	1628.95			290.086	470.149	673.226	835.28	997.325
x					x	HexNac-NeuAc2-Hex3-Cer(d18:1/h24:1)	C90H158N4O40	1935.05	1936.05	968.53	1958.03	1974.01	1934.04	966.515	33.25	264.269	646.65	808.7	970.756	1261.84			204.08684/292.10272	366.139				662.64	824.694	986.744		1351.87	1642.96			290.086	581.179
						Hex8-Cer(42:2;O2)	C90H161N1O43	1944.04	1945.05	973.029	1967.03	1983.01	1943.04	971.015	36.06													646.609	808.662							179.054	341.106		665.209
x						HexNac4-Hex3-Cer(d18:1/24:1)	C92H163N5O38	1946.1	1947.1	974.056	1969.09	1985.06	1945.09	972.042	33.86	264.268	630.619						204.087	407.166	610.246			646.608	808.662			1335.85	1538.92			220.0805/262.09109	423.1581/465.16897
	x	x	x	x	x	HexNac-NeuGc2-Hex3-Cer(42:2;O2)	C90H158N4O41	1951.04	1952.05	976.527	1974.03	1990	1950.03	974.513	36.72													646.614	808.656	970.712		1335.85	1642.93			306.081	613.169
						HexNac-NeuAc2-Hex3-Cer(42:1;O4)	C90H160N4O41	1953.06	1954.06	977.535	1976.05	1992.02	1952.05	975.521	33.71															1004.76		1369.88	1660.97			290.086	581.179
	x			x	x	HexNac-NeuAc2-Hex4-Cer(d18:1/16:0)	C88H154N4O44	1970.99	1972	986.504	1993.98	2009.96	1969.99	984.49	34.71	264.268	520.509	682.562		1006.67			204.08672/292.10237	366.13893/495.18082	657.234								1678.88			290.086
						HexNac3-Hex5-Cer(42:3;O2)	C96H168N4O43	2065.11	2066.12	1033.56	2088.1	2104.07	2064.1	1031.55	36.02													644.594	806.647	968.699	1171.78					179.054
x						HexNac4-Hex3-Cer(d18:1/22:1)	C96H169N5O43	2080.12	2081.13	1041.07	2103.11	2119.08	2079.11	1039.05	37	264.269	602.587						204.087	407.16612/366.13936	528.19184/569.21891	772.298		618.578	780.63		1104.73	1307.81	1510.89		1899.03118 (Z)	220.081
	x	x	x	x	x	HexNac-NeuAc2-Hex4-Cer(d18:1/24:1)	C96H168N4O44	2081.1	2082.11	1041.56	2104.09	2120.07	2080.1	1039.54	34.2	264.269	630.619	792.669	954.723	1116.78	1320.85		204.08695/292.10275	366.13957/495.18224	657.235											290.086
x						HexNac4-Hex4-Cer(t18:0/22:2)	C96H169N5O44	2096.11	2097.12	1049.06	2119.1	2135.08	2095.11	1047.05	36.94	282.279	602.58685/618.58202							163.0604/204.08679	366.13938/203.07925	528.1913/569.21886	772.297					1323.8	1526.88356 (Z)			161.04313 (B)	364.122	567.2		973.678
	x	x	x	x	x	HexNac-NeuAc3-Hex3-Cer(d18:1/16:0)	C93H161N5O47	2100.04	2101.04	1051.03	2123.03	2139	2099.03	1049.01	35.85	264.269	520.509	682.561	844.614	1047.69312/1135.70778			292.10282/204.08686	366.14	657.234			537.19		860.605		1225.73	1516.83	1808.92		290.086	581.179
x						HexNac5-Hex5-Cer(d18:1/24:1)	C98H173N5O43	2108.15	2109.16	1055.08	2131.14	2147.11	2107.14	1053.07	36.56	264.269	630.618						204.087	366.13943/407.16579	528.19155/569.21886	772.299		646.61	808.66	970.712	1132.76	1335.84	1538.92			161.0435/220.08066	364.122	567.2
x						HexNac5-Hex3-Cer(40:1;O2)	C98H172N6O43	2121.15	2122.15	1061.58	2144.13	2160.11	2120.14	1059.57	35.45	?	602.587						204.087	407.166	610.245
x						HexNac4-Hex4-Cer(d18:1/h24:1)	C98H173N5O44	2124.15	2125.15	1063.08	2147.13	2163.11	2123.14	1061.07	37.32	264.269	646.613						204.087	366.1395/407.16652	569.219	772.294
x						HexNac4-Hex4-Cer(t18:0/24:1)	C98H175N5O44	2126.16	2127.17	1064.09	2149.15	2165.12	2125.15	1062.07	37.19	282.28	648.629						204.087	366.1395/407.16652	528.19214/569.21943/610.24494	772.298
	x		x	x	x	HexNac-NeuAc3-Hex3-Cer(36:1;O2)	C95H165N5O47	2128.07	2129.07	1065.04	2151.06	2167.03	2127.06	1063.03	35.98														726.587	888.636			1544.85	1835.94		290.086	581.18
	x	x	x	x	x	HexNac-NeuAc3-Hex3-Cer(38:1;O2)	C97H169N5O47	2156.1	2157.11	1079.06	2179.09	2195.06	2155.09	1077.04	35.26													592.391		916.665		1281.79	1572.89	1864.99		290.086	581.18
	x	x	x	x	x	HexNac-NeuAc3-Hex3-Cer(d18:1/22:1)	C99H171N5O47	2182.11	2183.12	1092.06	2205.1	2221.08	2181.11	1090.05	35.98	264.269	602.587	764.637	926.689	1129.76892/1217.77844			204.08676/292.10269	366.13934/454.15503	657.235					942.681		1307.81	1598.9	1889.99		290.086	581.179
	x	x	x	x	x	HexNac-NeuAc3-Hex3-Cer(d18:1/22:0)	C99H173N5O47	2184.13	2185.14	1093.07	2207.12	2223.09	2183.12	1091.06	35.83	264.269	604.602	766.655	928.707	1131.78567/1219.80188	1422.88041/1510.88884		204.08682/292.10273	366.13945/454.15529	657.235			620.596	782.646	944.698		1309.83	1600.92	1892.01
	x	x	x	x	x	HexNac-NeuAc3-Hex3-Cer(d18:1/23:0)	C100H175N5O47	2198.15	2199.15	1100.08	2221.13	2237.11	2197.14	1098.07	35.83	264.269	618.62	780.671	942.724	1145.8002/1233.81442	1307.85106/1524.90604		204.08684/292.10274	366.13952/454.15498	657.235				796.663	958.713		1323.84	1614.93	1906.02		290.086	581.18
	x	x	x	x	x	HexNac-NeuAc3-Hex3-Cer(d18:1/24:1)	C101H175N5O47	2210.15	2211.15	1106.08	2233.13	2249.11	2209.14	1104.07	35.57	264.269	630.619	792.67	954.722	1157.80176/1245.80835			292.10278/204.08687	454.15567/366.13965	657.236			646.613	808.663	970.712		1335.84	1626.94	1918.03		290.086	581.18
	x	x	x	x	x	HexNac-NeuAc3-Hex3-Cer(d18:1/24:0)	C101H177N5O47	2212.16	2213.17	1107.09	2235.15	2251.12	2211.15	1105.07	35.7	264.269	632.634	794.686	956.74	1159.81943/1247.83519	1321.86838/1450.90962/1538.92098	1612.96	204.087	366.14	657.235			648.626	810.678	972.727		1337.85	1628.95	1920.04
					x	HexNac-NeuAc3-Hex3-Cer(d18:1/h24:1)	C101H175N5O48	2226.14	2227.15	1114.08	2249.13	2265.1	2225.13	1112.06	35.78	264.269	646.65	808.701	970.756	1173.84			204.08685/292.10275	366.13947/454.15509	657.235								1642.96	1934.05		290.086	581.179
x						HexNac6-Hex4-Cer(40:2;O2)	C112H195N7O53	2486.28	2487.29	1244.15	2509.27	2525.24	2485.27	1242.13	39.77		602.588						204.087	366.13946/407.16627	569.21878/610.24412	772.297
	x	x	x	x	x	HexNac-NeuAc4-Hex3-Cer(d18:1/23:0)	C111H192N6O55	2489.24	2490.25	1245.63	2512.23	2528.2	2488.23	1243.61	35.67	264.269	618.619	780.669	942.723	1233.82			204.08693/292.10284	366.13962/454.15524	657.237						1614.94	1906.02				290.086	581.18
	x	x	x	x	x	HexNac-NeuAc4-Hex3-Cer(d18:1/24:1)	C112H192N6O55	2501.24	2502.25	1251.63	2524.23	2540.2	2500.23	1249.61	36	264.269	630.618	792.671	954.721	1157.80103/1245.81250	1448.89		204.08678/292.10272	366.1394/454.15506	657.235	948.332
	x	x	x	x	x	HexNac-NeuAc4-Hex3-Cer(d18:1/24:0)	C112H194N6O55	2503.26	2504.26	1252.64	2526.25	2542.22	2502.25	1250.62	36.07	264.269	632.634	794.685	956.739	1159.81791/1247.82918	1321.87		204.08681/292.10271	366.13951/454.15540	657.235	948.331				972.728		1337.85	1628.95	1920.04		290.086	581.18
x						HexNac6-Hex4-Cer(42:2;O2)	C114H199N7O53	2514.31	2515.32	1258.16	2537.3	2553.27	2513.3	1256.15	39.63		630.618						204.087	366.13969/407.16632	569.21911/610.24396	772.297	975.379
x						HexNac7-Hex4-Cer(40:2;O2)	C120H208N8O58	2689.36	2690.36	1345.69	2712.35	2728.32	2688.35	1343.67	41.77		602.588						204.087	366.13969/407.16632	569.21911/610.24396	772.297
x						HexNac7-Hex4-Cer(42:2;O2)	C122H212N8O58	2717.39	2718.4	1359.7	2740.38	2756.35	2716.38	1357.69	41.38		630.618						204.087	366.13929/407.16594	528.19083/569.21889/610.24548	772.297	975.379

## Sheet: RP-LC MSMS Identifications
Metabolite name	Adduct type	Reference m/z	Formula	Ontology	bile duct_n=1_tec. replicate 1	bile duct_n=1_tec. replicate 2	bile duct_n=1_tec. replicate 3	bile duct_n=2_tec. replicate 1	bile duct_n=2_tec. replicate 2	bile duct_n=2_tec. replicate 3	bile duct_n=3_tec. replicate 1	bile duct_n=3_tec. replicate 2	bile duct_n=3_tec. replicate 3	rat liver, control chronic infection_n=1_tec. replicate 1	rat liver, control chronic infection_n=1_tec. replicate 2	rat liver, control chronic infection_n=1_tec. replicate 3	rat liver, control chronic infection_n=2_tec. replicate 1	rat liver, control chronic infection_n=2_tec. replicate 3	rat liver, control chronic infection_n=2_tec. replicate 32	rat liver, control chronic infection_n=3_tec. replicate 1	rat liver, control chronic infection_n=3_tec. replicate 2	rat liver, control chronic infection_n=3_tec. replicate 3	rat liver, chronic infection_n=1_tec. replicate 1	rat liver, chronic infection_n=1_tec. replicate 2	rat liver, chronic infection_n=1_tec. replicate 3	rat liver, chronic infection_n=2_tec. replicate 1	rat liver, chronic infection_n=2_tec. replicate 2	rat liver, chronic infection_n=2_tec. replicate 3	rat liver, chronic infection_n=3_tec. replicate 1	rat liver, chronic infection_n=3_tec. replicate 2	rat liver, chronic infection_n=3_tec. replicate 3	rat liver, control acute infection_n=1_tec. replicate 1	rat liver, control acute infection_n=1_tec. replicate 2	rat liver, control acute infection_n=1_tec. replicate 3	rat liver, control acute infection_n=2_tec. replicate 1	rat liver, control acute infection_n=2_tec. replicate 2	rat liver, control acute infection_n=2_tec. replicate 3	rat liver, control acute infection_n=3_tec. replicate 1	rat liver, control acute infection_n=3_tec. replicate 2	rat liver, control acute infection_n=3_tec. replicate 3	rat liver, acute infection_n=1_tec. replicate 1	rat liver, acute infection_n=1_tec. replicate 2	rat liver, acute infection_n=1_tec. replicate 3	rat liver, acute infection_n=2_tec. replicate 1	rat liver, acute infection_n=2_tec. replicate 4	rat liver, acute infection_n=2_tec. replicate 3	rat liver, acute infection_n=3_tec. replicate 1	rat liver, acute infection_n=3_tec. replicate 2	rat liver, acute infection_n=3_tec. replicate 3
RIKEN N-VS1 ID-3204 from Mouse_Brain_WT_N_F1	[2M+FA-H]-	610.536	null	Unknown	187591	179775	184301	191982	200026	195042	178338	175994	168361	12456.2	11244.6	9508.69	113149	123996	132096	74707.1	67248.3	80935.9	84160.6	82577.4	82050.7	137067	141013	138968	117503	120104	135528	113349	129700	119733	91589.7	90829.6	90435.6	52179.5	55803.8	66547.4	168783	172706	169895	130306	135094	132026	276259	274374	264933
ASG 29:1;O;Hex;FA 2:0	[M+CH3COO]-	677.463	C37H62O7	AHexSIS	9631.54	4097.38	4914.51	4091.28	8350.19	2404.45	37324.4	35471.7	25418.3	0	0	0	0	0	0	0	663.673	0	7153.17	2856.3	5640.53	0	0	0	0	2204.31	0	0	0	0	0	0	0	0	0	0	202286	230755	240760	372712	419397	362801	116452	145518	138723
13-Docosenamide	[M+H]+	338.342	C22H43NO	Others	3.19125e+06	1.51166e+06	3.44877e+06	6.4524e+06	1.02366e+07	1.74384e+07	2.55131e+06	5.70505e+06	4.64353e+06	6.89175e+06	1.10851e+07	8.26467e+06	2.01575e+07	1.50709e+08	4.0352e+07	3.28829e+06	2.22373e+07	3.02314e+07	974487	2.87223e+06	7.65191e+06	6.30848e+06	2.59455e+07	2.84806e+07	9.44904e+06	1.37933e+07	1.1607e+08	4.85816e+07	1.02937e+07	2.20804e+08	3.23552e+06	4.55265e+06	2.07163e+08	8.05376e+07	7.53846e+06	1.63153e+07	2.83588e+06	3.70486e+06	1.00176e+07	8.23718e+07	9.20073e+06	4.14123e+07	2.53888e+06	4.48904e+07	1.41476e+07
C18-Sphingosine	[M+H]+	300.29	C18H37NO2	Others	24212.9	6305.95	16183.5	7516.12	23846.6	57396.1	7638.18	34207.1	1954.65	5217.41	43577.1	22804.7	19747.2	476522	148889	5398.63	54439.4	64362.1	3903.05	21040.2	41405.1	8514.19	99505.3	79799.4	10826.8	7558.96	212714	28258.7	22650.4	527346	4681.33	10881.4	151913	263768	1329.23	4180.91	6017.94	24925.7	82324.6	273157	24783.5	136278	42597.9	740182	255654
CAR 15:0	[M+H]+	386.327	C22H43NO4	CAR	28802.9	18371	36430.6	3420.29	3411.58	5058.79	2940.49	1076.24	5766.36	4095.21	6383.8	3335.95	2255.09	20458.5	9760.95	1540	2125.73	2438.88	0	3407.1	3375.86	0	1.19625e+06	5264.69	2716.2	5551.75	65088.3	5721.7	4176.74	24118.8	0	245042	7.48706e+06	0	447548	2261.96	952.116	2671.17	3134.5	4059.67	1263.92	979983	0	5985.82	3189.65
CAR 16:0	[M+H]+	400.342	C23H45NO4	CAR	1.36951e+06	608382	1.52122e+06	173958	284346	484527	267586	619975	556850	439993	675018	497922	518358	2.33648e+06	748004	92880.7	541617	939380	24915.9	129689	306327	78125.1	511794	470527	5979.94	85298.3	1.5618e+06	500742	107373	2.63198e+06	2247.74	4699.73	1.54845e+06	2.12462e+06	161904	233243	10625	70236.3	292050	1.23031e+06	158231	628862	147747	2.63209e+06	931993
CAR 16:1	[M+H]+	398.327	C23H43NO4	CAR	34194.7	19905.6	56131.2	3278.6	7688.45	10674.8	23855.1	66434.2	51002.3	54830.8	86644.9	76996.5	0	110074	7776.05	10165.8	106684	114233	297.286	1820.2	3867.78	2198.22	7310.43	5134.23	6827.73	4421.25	31439.8	0	0	0	0	0	0	0	10709	16800	450.067	819.079	6181.72	6072.56	688.487	5612.45	3635	64467.3	20952.8
CAR 17:0	[M+H]+	414.358	C24H47NO4	CAR	80366.4	31553.2	95300.7	4594.72	5895.2	9791.45	5569.95	10491.5	1650.88	3036.54	6164.1	2765.66	5119.57	21879.7	4609.07	526.197	3235.83	12845.5	717.265	2945	4263.78	1623.51	0	0	791.707	4202.3	13555.4	5650.4	787.353	20548.2	0	455.976	15089.7	30688.9	1049.76	2590.38	2022.16	417.985	20479.2	31343	1222.08	4413.24	8078.04	87273	25072.9
CAR 18:0	[M+H]+	428.373	C25H49NO4	CAR	676420	344337	859564	143816	213931	402315	121247	306091	294881	83523.2	142897	96162.1	307393	1.459e+06	410299	29104.9	201135	268682	7646.86	65433.3	150844	30616.4	93613.6	85567.6	45337.6	65246.9	304648	275063	64176.3	1.26049e+06	12063.9	22705.3	897291	1.10633e+06	70606.9	86475.8	62666.6	81185	308970	1.127e+06	122162	559443	256614	4.74766e+06	1.46057e+06
CAR 18:1	[M+H]+	426.358	C25H47NO4	CAR	515095	240323	616716	49805.7	84385.6	159704	316213	839122	789835	368887	602186	403443	408225	1.74187e+06	527208	90982.6	597457	1.00723e+06	12923	85471.1	231710	70512.8	222847	207115	90690.6	137297	1.07203e+06	357144	74447.1	1.48659e+06	9241.14	18017	897466	1.71108e+06	112993	202818	47850.1	75361	260948	726575	82871.8	331396	84165.3	1.39962e+06	490107
CAR 18:2	[M+H]+	424.342	C25H45NO4	CAR	272399	136679	365418	30853.6	53214.7	93217.9	204406	589904	516647	421202	732987	539118	392380	1.62032e+06	555241	48376.5	373999	587399	10908.4	75879.6	191240	43282.3	192647	209754	110436	172130	1.72155e+06	388943	84560.6	1.72659e+06	13377.2	20691.4	1.10385e+06	1.08947e+06	74365.7	143098	29575.5	47265.5	171804	446376	47805	236863	50959.4	948127	315267
CAR 20:0	[M+H]+	456.405	C27H53NO4	CAR	79979.7	38475	94486.2	22800.2	39743.2	51614.5	11884.1	35484.4	27256.7	0	2759.12	1177.72	40548.8	199176	42601.8	839.118	20910.7	22614.6	0	6309.46	4937.07	0	0	0	1431.16	1288.1	0	5559.14	10762.4	160579	2017.4	1779.73	147293	85353.5	0	0	14727.9	16502.1	65524.8	116992	4428.98	41024.6	36604.1	712908	216970
CAR 20:4	[M+H]+	448.342	C27H45NO4	CAR	194002	73618.4	185706	63568.8	95419	160109	124570	324023	260492	503267	847270	585266	678862	3.1322e+06	985757	65653	482826	733941	41198.6	144828	340657	57443.8	537470	706905	226616	295283	2.8375e+06	601015	103559	2.12355e+06	31994	42190.4	1.7233e+06	2.23908e+06	162106	312053	51908.4	71431.6	209425	640312	58533.4	369292	51765.9	831825	316798
CAR 4:0	[M+H]+	232.154	C11H21NO4	CAR	26217.6	7901.76	26036.3	1769.67	1005.4	2617.67	5378.66	8489.25	3223.03	9487.97	4570.74	3833.7	11985.6	27029	10460.9	951.252	1928.87	11964.8	876.928	5994.6	2384.11	13709.9	58298.9	30028.1	10098.9	14482.7	123106	14029.8	2156.74	18470.7	4051.22	1242.34	104993	113048	2026.86	1871.39	3282.77	763.875	8994.38	2529.71	2866.41	16517.4	367.792	12833.4	6896.3
Cer 34:0;O2|Cer 18:0;O2/16:0	[M+H]+	540.535	C34H69NO3	Cer_NDS	141904	59552.1	167723	78337.3	147319	208191	2271.76	174138	2319.86	38799.6	56051	874.669	491845	2.34944e+06	589165	29491.2	196853	7043.21	17416.9	75837.7	85501.3	107079	376512	3610.22	103757	4162.28	31701.8	428989	92465.3	30361.9	41190.6	36201.9	23605.8	1.23719e+06	106178	6454.09	4198.42	86468.6	341.859	551081	67624.3	2093.91	104106	2.03934e+06	676686
Cer 40:7;O3|Cer 18:2;O2/22:5;O	[M+H]+	626.514	C40H67NO4	Cer_HS	829649	100294	110025	322650	400481	597411	320426	533733	466131	482621	617323	411112	820750	4.48378e+06	1.36696e+06	321084	911285	1.07617e+06	234095	312679	654364	498047	1.38048e+06	1.29388e+06	324847	422929	3.93213e+06	2.0523e+06	302842	5.53878e+06	297782	246482	8.96236e+06	5.93752e+06	516686	950204	270491	268176	626714	2.80937e+06	300573	1.26353e+06	157888	2.39636e+06	739462
CoQ10	[M+H]+	863.691	C59H90O4	CoQ	92954.9	64858.9	168160	261192	378887	680648	320926	841479	521.83	593439	1.04825e+06	588123	720.925	2.56505e+07	8.07803e+06	143.181	1.87438e+06	2.53197e+06	141316	826276	1.93985e+06	329212	1.06607e+06	1.33885e+06	920957	1.33379e+06	1.13723e+07	4.09847e+06	815973	1.6676e+07	123869	218730	9.65151e+06	1.90213e+07	1.36117e+06	2.21158e+06	398655	543460	1.8606e+06	3.36025e+06	355589	1.72629e+06	250270	4.19875e+06	1.19371e+06
CoQ4	[M+H]+	455.316	C29H42O4	CoQ	36965.2	17785.9	46945.9	34168.1	122871	129132	118067	252398	51587.3	235303	371201	250972	1.04059e+06	5.61807e+06	1.70806e+06	7708.56	415915	100301	11965.9	174993	409367	38309.3	456634	179403	315983	386576	3.59467e+06	983963	230477	4.2291e+06	79411.5	57203.4	519443	4.14757e+06	316792	541313	120842	145528	443745	160305	120608	226782	73545	1.22443e+06	411721
CoQ5	[M+H]+	523.378	C34H50O4	CoQ	6147.72	2688.59	7067.67	28454.3	55034.7	98037.5	47428.7	92519.1	94967.4	97058.9	143019	108990	87964.2	4.84586e+06	1.15457e+06	32589.7	249341	311887	15848.1	131259	271146	28034.7	121043	135648	188242	275899	2.17988e+06	616896	157066	2.79232e+06	19146.3	24337.6	1.42315e+06	121321	170906	359516	62169.3	76692.7	278430	539092	61188.7	250961	42447.7	729274	237757
CoQ6	[M+H]+	591.441	C39H58O4	CoQ	5169.62	4334.34	8950.78	31692.8	57810.7	104953	38766.5	118465	105611	96030.9	173953	112994	1.16402e+06	5.61119e+06	1.72683e+06	32995.7	264233	414713	25296.6	133873	292119	29423.5	103980	178608	250700	298876	2.71354e+06	781428	149121	2.90987e+06	27312.7	30043.9	1.67009e+06	3.00435e+06	232785	343764	66131.6	75388.5	272125	486043	50048	254428	51129.8	902687	259221
CoQ7	[M+H]+	659.503	C44H66O4	CoQ	2151.18	185.998	8587.44	38822.4	68447.6	138065	837.422	133459	98641.2	107773	194855	153398	1.25858e+06	5.75254e+06	1.63184e+06	32564.7	292228	393390	19552.4	142339	313253	1072.05	71770.4	3487.4	225612	329585	2.83659e+06	731865	168417	3.2719e+06	172.111	35415.6	1.61293e+06	3.08891e+06	207357	339219	76294.8	101069	334112	525590	65124.2	280871	48774.7	822261	260450
CoQ8	[M+H]+	727.566	C49H74O4	CoQ	11829.9	24643.5	10046.5	217057	336402	594187	401107	1.01244e+06	831865	843825	1.27672e+06	942820	5.96714e+06	2.50486e+07	592500	195931	1.41213e+06	2.05095e+06	489.527	587944	1.41251e+06	241042	792680	863598	1.63418e+06	2.14094e+06	1.01392e+06	4.04304e+06	851136	1.45761e+06	144091	220129	1.03787e+07	1.29245e+07	862609	164161	411160	559535	173109	2.87111e+06	356964	1.5072e+06	293699	5.03975e+06	1.61287e+06
CoQ9	[M+H]+	795.629	C54H82O4	CoQ	672503	304335	802301	2.69124e+06	4.42768e+06	7.74216e+06	3.36463e+06	8.7584e+06	7.70659e+06	7.45576e+06	1.30088e+07	8.90042e+06	8.02375e+07	3.40101e+08	9.38996e+07	2.53313e+06	1.87559e+07	2.7461e+07	1.44669e+06	8.90944e+06	2.3465e+07	3.1748e+06	1.13769e+07	1.33916e+07	1.40518e+07	2.05749e+07	1.71031e+08	4.86374e+07	9.89208e+06	2.03319e+08	1.75364e+06	2.48479e+06	1.21302e+08	2.11017e+08	1.32836e+07	2.28823e+07	4.72162e+06	6.75297e+06	2.07996e+07	3.74886e+07	4.51087e+06	1.94366e+07	3.22062e+06	5.60434e+07	1.78113e+07
Diisodecyl phthalate (also known as the production of plastic)	[M+H]+	447.347	C28H46O4	Others	1.21897e+06	349210	832760	769145	1.09296e+06	284498	533864	1.87534e+06	190343	3.18274e+06	5.42116e+06	3.78426e+06	3.49143e+06	5.80877e+06	6.20989e+06	163079	3.08388e+06	4.8806e+06	609639	2.55021e+06	6.60441e+06	432702	6.32033e+06	8.07118e+06	976113	1.77276e+06	1.55089e+07	6.057e+06	1.00894e+06	2.18885e+07	619429	670161	3.67133e+07	2.60189e+07	2.51207e+06	5.19591e+06	718820	878292	2.47741e+06	5.92931e+06	1.05756e+06	4.22742e+06	531180	8.9324e+06	3.11126e+06
LPC 14:0/0:0	[M+H]+	468.308	C22H46NO7P	LPC	5736.86	27355.5	38023.7	28244.7	42652.3	60573.1	84137.6	125882	129544	49699.3	64361.1	73864.6	332939	278866	275204	59981.7	182037	242692	18824.9	91039.3	116248	46186.6	53625.5	56373.1	180237	202301	202226	168116	265588	304749	60008.1	99207.1	170093	366273	281976	228355	33577.4	61432.5	68728.6	7935.46	8444.68	8044.5	14625.2	2145.79	871.523
LPC 16:0/0:0	[M+H]+	496.34	C24H50NO7P	LPC	828509	3.28817e+06	4.68021e+06	6.82277e+06	9.18994e+06	1.02849e+07	1.59852e+07	2.39092e+07	2.39823e+07	7.87388e+06	1.03088e+07	1.05939e+07	5.41741e+07	4.47344e+07	4.13144e+07	7.77261e+06	2.2513e+07	2.61014e+07	3.78818e+06	1.57294e+07	1.9239e+07	1.34587e+07	1.65453e+07	1.66587e+07	3.04056e+07	3.12345e+07	3.13989e+07	1.72014e+07	2.58977e+07	2.73811e+07	7.76451e+06	1.31357e+07	1.9229e+07	4.0987e+07	2.97901e+07	2.64673e+07	4.70071e+06	7.711e+06	1.02564e+07	5.62604e+06	6.04429e+06	6.12433e+06	1.81853e+06	2.18339e+06	2.16348e+06
LPC 16:1/0:0	[M+H]+	494.324	C24H48NO7P	LPC	9922.21	45591.3	68409.8	101915	126582	157223	210813	315867	319315	112008	153158	158276	1.00302e+06	768316	735850	143648	439461	476197	60957.5	287151	343495	204661	259754	287844	482072	514654	533914	365426	581522	609537	129668	224678	338280	1.00295e+06	696942	592552	53836.7	83283.7	124626	28966.4	27984.1	35481	5367.19	4100.15	4126.93
LPC 17:0/0:0	[M+H]+	510.355	C25H52NO7P	LPC	46685.3	173351	223429	302202	402268	461809	600090	892246	853749	340229	449306	470569	2.53564e+06	2.0195e+06	1.88174e+06	288462	810206	955353	153339	619250	771242	554595	661075	685739	993316	1.02357e+06	1.05329e+06	646309	910794	1.00531e+06	290811	483685	705177	1.71379e+06	1.20272e+06	1.05036e+06	349775	625728	897606	374330	383036	379984	116438	117686	128142
LPC 18:0/0:0	[M+H]+	524.371	C26H54NO7P	LPC	574207	2.75269e+06	4.40004e+06	9.62842e+06	1.27197e+07	1.51643e+07	1.8925e+07	3.01502e+07	3.05158e+07	8.62866e+06	1.10879e+07	1.16818e+07	6.64439e+07	5.33995e+07	4.9501e+07	9.35666e+06	2.80518e+07	3.26788e+07	3.47685e+06	1.59994e+07	1.96775e+07	1.54145e+07	1.94464e+07	1.96976e+07	3.07773e+07	3.0895e+07	3.07957e+07	1.51247e+07	2.29964e+07	2.43886e+07	6.96835e+06	1.20919e+07	1.81384e+07	4.65762e+07	3.48799e+07	3.07345e+07	1.4197e+07	2.41716e+07	3.56248e+07	1.84905e+07	2.07074e+07	2.12925e+07	7.03377e+06	8.62925e+06	8.80214e+06
LPC 18:1(d7)	[M+H]+	529.399	C26H45NO7P	LPC	2.21306e+07	2.21306e+07	2.21306e+07	4.40106e+07	4.40106e+07	4.40106e+07	4.63452e+07	4.63452e+07	4.63452e+07	2.39584e+07	2.39584e+07	2.39584e+07	2.81088e+07	2.81088e+07	2.81088e+07	3.49068e+07	3.49068e+07	3.49068e+07	2.83735e+07	2.83735e+07	2.83735e+07	4.4582e+07	4.4582e+07	4.4582e+07	3.2827e+07	3.2827e+07	3.2827e+07	2.73639e+07	2.73639e+07	2.73639e+07	3.95648e+07	3.95648e+07	3.95648e+07	3.86837e+07	3.86837e+07	3.86837e+07	3.11905e+07	3.11905e+07	3.11905e+07	5.58244e+07	5.58244e+07	5.58244e+07	3.83024e+07	3.83024e+07	3.83024e+07
LPC 18:1/0:0	[M+H]+	522.355	C26H52NO7P	LPC	155879	582784	883481	1.65674e+06	2.06611e+06	2.28271e+06	3.2894e+06	4.68252e+06	4.79582e+06	1.64746e+06	2.06892e+06	2.16178e+06	1.23677e+07	9.83787e+06	9.16913e+06	1.35077e+06	3.80023e+06	4.4682e+06	764939	3.08618e+06	3.73592e+06	2.99034e+06	3.43907e+06	3.51908e+06	5.90543e+06	6.03651e+06	6.06131e+06	3.48353e+06	5.18615e+06	5.57379e+06	1.53769e+06	2.46867e+06	3.65352e+06	9.74392e+06	6.88987e+06	6.25169e+06	846152	1.40553e+06	1.87349e+06	789233	817530	859972	239205	312033	298735
LPC 18:2	[M+H]+	520.34	C26H50NO7P	LPC	89130.2	365465	520898	780220	1.04815e+06	1.23349e+06	1.97233e+06	2.93323e+06	2.97824e+06	1.79904e+06	2.39617e+06	2.50976e+06	1.57324e+07	1.2783e+07	1.18504e+07	1.27571e+06	3.88331e+06	4.42865e+06	729424	3.1924e+06	3.94383e+06	1.99551e+06	2.38482e+06	2.4724e+06	5.10952e+06	5.45291e+06	5.46127e+06	5.77043e+06	8.536e+06	9.17564e+06	1.80859e+06	3.15384e+06	4.88357e+06	1.02227e+07	7.57745e+06	6.78363e+06	672310	1.09938e+06	1.57376e+06	484356	524600	553401	140235	178221	45692.4
LPC 19:0/0:0	[M+H]+	538.387	C27H56NO7P	LPC	10224.1	45422.4	74943.9	184511	234005	221398	327233	485448	469614	155197	207766	200655	1.16936e+06	932775	840622	121846	374269	408967	53293.9	240380	295259	251843	285604	295424	510089	538270	519983	271323	416227	427211	134943	222713	326008	568199	421917	353926	231058	388491	510630	306783	325646	324936	93264.3	108780	102360
LPC 19:1/0:0	[M+H]+	536.371	C27H54NO7P	LPC	306.954	731.946	102.497	20663.7	19558	16206.4	38915.7	37000.6	1775.78	14196.1	13544	15371.3	166434	131280	109173	11745.7	32034.5	38877.6	5590.74	28200.5	32063.8	31021.7	11950	6413.43	56029.1	53127.5	52597.6	39470.1	57307.3	54356.3	16508.4	25384	35682.3	129638	80242.7	85951.5	21749	215.652	1673.51	7338.79	5246.12	1697.2	1323.13	268.181	1194.67
LPC 20:0/0:0	[M+H]+	552.402	C28H58NO7P	LPC	9674.41	49827.8	64096	50356.1	65920.6	59772	90678.2	134660	118722	48807.3	60861	69149.4	355376	296055	281868	24757.9	104433	106522	12397.4	63114.5	79856.1	48942	40685.1	49069.5	165945	168727	161273	78164	111350	135634	38269.3	66675.2	91771.5	138948	102158	86094.2	44535.1	81103.7	103716	123250	141278	151341	24465	30036.9	24622.4
LPC 20:1/0:0	[M+H]+	550.387	C28H56NO7P	LPC	22933.9	112333	183459	217059	318566	336781	352081	551610	555367	115282	145875	151446	1.06006e+06	844705	828845	63190.7	197989	211528	53363.8	256466	323381	223201	286988	263174	439250	426861	429380	258588	391598	386021	106839	190366	283390	475647	345674	291539	133567	234922	345211	210935	242878	202749	13657.7	27140	30939.5
LPC 20:2/0:0	[M+H]+	548.371	C28H54NO7P	LPC	16754.8	51702.4	76196.6	168138	183923	31103.8	327065	471253	465881	138460	173428	182330	1.7155e+06	1.42451e+06	1.24823e+06	105055	279181	300885	74267	248927	320285	217527	267954	245542	607453	536932	517562	470885	615853	651358	186442	329411	456419	872766	576454	483622	119631	178587	274244	114209	122255	130237	18645.6	16711.7	23408.3
LPC 20:4	[M+H]+	544.34	C28H50NO7P	LPC	47498.1	197506	290915	922416	1.24131e+06	1.42158e+06	2.76875e+06	4.04087e+06	4.00153e+06	3.51747e+06	4.74629e+06	4.96777e+06	3.39187e+07	2.73766e+07	2.56829e+07	3.23108e+06	9.85068e+06	1.13246e+07	1.23461e+06	5.36365e+06	6.63237e+06	3.39932e+06	4.32789e+06	4.3467e+06	8.99005e+06	9.40366e+06	9.40638e+06	8.53395e+06	1.31062e+07	1.38658e+07	2.50895e+06	4.2359e+06	6.52008e+06	1.7539e+07	1.26797e+07	1.12937e+07	679357	1.14569e+06	1.60282e+06	458529	497024	531543	182416	212164	213589
LPC 22:6	[M+H]+	568.34	C30H50NO7P	LPC	20800.2	103628	143724	612787	805097	972696	1.54186e+06	2.34777e+06	2.29065e+06	488616	645038	702963	5.73375e+06	4.69915e+06	4.62964e+06	784139	2.37992e+06	2.81807e+06	613234	2.7636e+06	3.3849e+06	1.29469e+06	1.66538e+06	1.6378e+06	2.16183e+06	2.30239e+06	2.36159e+06	1.52613e+06	2.38677e+06	2.63895e+06	424241	707575	1.06094e+06	3.72299e+06	2.73108e+06	2.51305e+06	731995	1.24497e+06	1.74599e+06	743667	800202	884430	344795	384855	379679
LPC O-16:0	[M+H]+	482.361	C24H52NO6P	EtherLPC	1.10035e+06	4.2885e+06	5.83814e+06	1.55729e+06	1.75198e+06	2.53143e+06	858574	1.41981e+06	1.43359e+06	36336.6	42454.7	42711.3	129095	104594	81359.7	20888.1	59064.1	1349.95	37647.4	166598	195832	318359	341181	365792	272556	321634	332075	36242.8	44160.8	40883.1	18418.8	32008.3	42775.4	68861.3	41142.1	35675.1	821271	1.61414e+06	2.41938e+06	5.41727e+06	5.16004e+06	6.93169e+06	9.39139e+06	1.11001e+07	1.12559e+07
LPC O-16:1	[M+H]+	480.345	C24H50NO6P	EtherLPC	634731	2.50814e+06	3.64293e+06	365563	436792	508747	349980	560421	37953.5	0	806.516	523.898	1753.64	753.49	4543.04	0	2038.9	0	575.638	11883.1	14537.4	12539.4	0	16897.8	12911.3	3260.04	7803.4	511.373	0	655.146	0	0	0	829.967	0	0	75524.7	116482	173671	1.02651e+06	1.10531e+06	1.13286e+06	885314	1.07693e+06	1.0657e+06
LPC O-18:2	[M+H]+	506.361	C26H52NO6P	EtherLPC	95499.8	425452	481628	55102.9	141291	114426	117745	192974	200128	40081.2	62204.5	51342.9	348993	307799	257823	52405	144335	162286	14801.1	92012.1	87305.2	67860.9	93464.8	33838.7	173944	137088	177463	72949.9	112464	126884	28005.6	51755.1	85289.8	273516	168166	169076	91591.9	150617	234342	499962	560904	574496	344854	904828	874411
LPE 18:1(d7)	[M+H]+	487.352	C23H39NO7P	LPE	1.33123e+06	1.33123e+06	1.33123e+06	2.64739e+06	2.64739e+06	2.64739e+06	2.78782e+06	2.78782e+06	2.78782e+06	1.44118e+06	1.44118e+06	1.44118e+06	1.69084e+06	1.69084e+06	1.69084e+06	2.09976e+06	2.09976e+06	2.09976e+06	1.70676e+06	1.70676e+06	1.70676e+06	2.68176e+06	2.68176e+06	2.68176e+06	1.97465e+06	1.97465e+06	1.97465e+06	1.64603e+06	1.64603e+06	1.64603e+06	2.37996e+06	2.37996e+06	2.37996e+06	2.32696e+06	2.32696e+06	2.32696e+06	1.87621e+06	1.87621e+06	1.87621e+06	3.35803e+06	3.35803e+06	3.35803e+06	2.30402e+06	2.30402e+06	2.30402e+06
LPE 18:2	[M+H]+	478.293	C23H44NO7P	LPE	5999.96	27116.8	40330.8	142258	189987	228927	320115	493266	485354	280953	351308	372663	3.67e+06	3.04072e+06	2.86038e+06	104669	325192	384495	58058.9	252581	334622	235302	296962	295330	842323	906191	946755	1.04394e+06	1.51993e+06	1.67034e+06	249729	433528	685844	1.43237e+06	1.06882e+06	995862	160727	262487	384912	149275	137303	160957	30637.3	38371.6	39632.6
LPE 20:2	[M+H]+	506.324	C25H48NO7P	LPE	31.2728	335.977	1179.91	18362.2	24322.4	16932.3	61592.8	93189.1	78749.1	4834.35	4398.74	3657.98	122109	105431	91056.9	951.236	7393.82	6418.13	2247.03	11260.5	17953.8	9697.99	12154.9	7811.56	21938.7	21421	37088.5	29192.2	55417.1	532.278	9252.09	15590.9	21518.5	550.291	18489.2	16421.4	15014.7	26479.2	35935.7	21750.6	11777.1	18475.3	1937.8	2810.66	3517.34
LPE 20:3	[M+H]+	504.308	C25H46NO7P	LPE	16705.1	22357.6	29594	41347.9	52427.7	43186.2	85383.1	103799	67250.3	63377.3	39732	57681.5	530431	453058	470985	55948.2	71434.7	72643.9	30064	85881.2	42083	65584	46383.4	45842.2	133754	117492	122929	141433	256123	275831	71818.8	41615.9	73233.9	302132	135871	135533	38731.2	55956.4	49984	35191.4	47519.7	39143.9	21273.1	21726	23018.4
LPE 20:5	[M+H]+	500.277	C25H42NO7P	LPE	2112.17	12974.5	18029.3	77517.2	108599	115911	171766	224411	206798	147153	165381	174456	1.79818e+06	1.52896e+06	1.29038e+06	57956.6	143574	172776	28169.8	124517	150160	128204	146317	140381	454126	453143	423019	556833	760708	763286	139972	214706	329193	796864	509973	450360	85856.4	136579	175900	63935.2	70592.3	76406.4	18531.2	17613.5	17004.4
NAE 12:0	[M+H]+	244.227	C14H29NO2	NAE	13288.1	5148.94	12035.8	13012.3	32077.7	46791.3	11166.8	28746.5	31670.1	14089.7	21526.3	15650	75122.8	370741	101677	5342.35	31213.1	49778.4	14229.9	42744.4	94504.2	18844.2	61753.4	77367.3	20312.2	27141.1	301035	61968.3	17720.2	390373	7778.28	7512.78	592052	368344	27326.5	49112.2	10124.9	11444.3	42438.7	116293	12385.6	58539.3	6647.48	92532.8	40562.9
NAE 13:0	[M+H]+	258.243	C15H31NO2	NAE	65099.3	13796	32433.6	24995.8	31047.9	60086.3	25152.9	6116.21	4908.24	34586.3	65474	4548.18	85861.2	358663	11414	21974.8	80579.3	116555	28595.1	49122.8	104148	45251.8	159822	206135	36269.4	39073	442612	197511	34757.5	800924	20459.5	22360.4	58811	466173	41976.3	99794.9	20907.6	23994.5	63093.6	251955	29706.1	10044.4	15440.6	226269	9998.88
NAE 13:1	[M+H]+	256.227	C15H29NO2	NAE	9999.14	13624.2	38785.4	56766.7	113158	235543	1147.15	766.46	16078.7	754.855	10773.4	4594.39	149909	1.12012e+06	434876	5375.68	44816.4	78751.7	1423.3	18865.1	38220.9	27471.8	188478	158887	72456.8	134226	1.39097e+06	315015	90302.6	2.10367e+06	25962.6	41102.2	1.84824e+06	78661.3	21924.5	70830.5	12937.3	16207.3	59174.5	8769.41	16892.6	74606.8	18717.2	372445	126161
NAE 14:0	[M+H]+	272.258	C16H33NO2	NAE	107804	22331.9	56020.3	52729	74962.9	158520	55695.1	116236	117224	86716.1	109383	83526.5	215639	1.23324e+06	377613	36591	162476	243976	24686.8	60564.9	164108	83018.9	278667	302923	73982.9	126338	1.12392e+06	321693	67906.3	1.25012e+06	45476.3	49973.1	1.90063e+06	1.33201e+06	126372	272911	48352	63227.4	165660	476116	58255.6	245803	29687.5	531974	181344
NAE 14:1	[M+H]+	270.243	C16H31NO2	NAE	87641	92569.9	227195	393544	639392	1.20156e+06	2924.92	133791	7712.64	69810.2	112439	78044.7	943683	7.35945e+06	2.35953e+06	35718.8	218706	54888.4	8291.32	96437.4	275990	218068	902766	1.0932e+06	487716	699473	6.18724e+06	1.8361e+06	425690	9.10008e+06	137432	199113	9.38013e+06	1.34282e+06	162128	320747	79068.1	113411	354116	808756	101380	480448	135152	2.3875e+06	759153
NAE 15:0	[M+H]+	286.274	C17H35NO2	NAE	4028.61	861.816	7651.36	13365.4	19973.8	40699.7	1043.74	13413.6	18757.5	21788.1	38950.8	30468.6	31494.7	225176	71446.8	5491.95	64540.4	91157.2	2097.27	18956.1	51189.8	17350.2	122254	137999	6896.7	20093.3	213012	37111.7	14467.2	255921	5246.33	8012.42	397420	152850	41796	91803.9	6913.17	9325.29	30726.7	233916	31807.7	171334	6718.85	163960	53202.2
NAE 15:4	[M+H]+	278.211	C17H27NO2	NAE	1289.7	1469.93	9117.05	12043.9	42658.4	77160.2	1467.7	653.762	2960.38	642.839	2091.26	1539.23	28370.8	513180	132658	663.122	4251.18	4107.1	101.932	189.69	15999.4	5930.35	33326.3	70069.3	15326.5	38107.1	235982	112549	34041.4	646428	5325.37	11671.3	549486	18048.9	5750.69	8181.09	382.146	276.882	6634.39	13362	2016.51	6656.47	5644.54	110809	24005.5
NAE 17:0	[M+H]+	314.305	C19H39NO2	NAE	490.281	1020.72	1699.26	5527.6	8286.14	18145.8	711.74	4166.7	1469.22	9858.44	16308.2	11253.7	4132.25	68340.4	45974	2313.09	38318.2	61224.9	424.417	11802.4	37440.5	11168.4	39861.2	73591.1	0	6127.15	63213.7	10844.7	3421.19	107507	1685.43	2592.82	157960	34813.4	14931.4	22285.8	7114.09	11129.2	33285.5	141455	15797.9	64111	1305.5	23691.6	15917.7
NAE 18:0	[M+H]+	328.321	C20H41NO2	NAE	14117.5	500.469	9913.42	2323.46	6290.78	23637.7	7868.57	18498	17212.9	3336.41	6907.68	7181.67	64791.7	277663	70865.5	4492.58	28804.5	50876.4	600.07	15371.2	27801.8	9839.63	27260.1	34631.7	13316.9	18764.7	132084	10984	12823.6	260868	3789.32	2272.24	221181	198287	17134.7	33935.3	3890.45	1456.06	43359.9	7589.26	10103.4	60565.6	1066.59	124794	39941.5
NAE 18:3	[M+H]+	322.274	C20H35NO2	NAE	2112.01	1322.96	2335.12	6340.32	9335.49	13236	3553.35	6593.59	7948.79	1735.46	2463.45	5555.81	36202.3	78576.7	13729.1	742.206	8342.95	0	605.483	3874.91	4142.98	11119.4	16759	5904.67	1243.21	4358.65	22295.7	15039.2	2133.72	34410.4	0	0	29881	22073.5	1057.64	3126.27	4370.2	6457.98	22169.7	94920.9	9084.23	35927.5	26337.3	362675	119924
NAE 20:0	[M+H]+	356.352	C22H45NO2	NAE	77397.7	13364.9	13615.7	47466.4	41485.4	106798	50130.1	14705.5	26173.1	48887	77327.6	22759.6	90472.6	566834	102954	36782.7	84179.7	83674.1	24091.3	32699.7	85165.7	53775.9	189260	151528	46362.2	41637.1	725188	154137	38417.9	242519	30058.9	3240.03	507133	531079	84704	46718	25226.4	31697.3	62064.3	364077	44234.6	29059.6	22011.6	353918	6318.1
NAE 20:1	[M+H]+	354.337	C22H43NO2	NAE	101925	50284.8	110738	156597	229756	391605	73671.6	180515	119655	135109	190468	125312	55810.9	2.99709e+06	941285	9892.34	915576	1.26906e+06	2271.28	121792	290529	17958.7	559605	585049	351577	495424	3.92965e+06	107118	334446	6.35939e+06	82512.8	113523	5.82388e+06	137937	156249	307643	131776	179353	503117	2.59022e+06	299374	1.27216e+06	65151.2	1.18212e+06	384365
NAE 20:2	[M+H]+	352.321	C22H41NO2	NAE	76325.1	43165	108355	148796	229929	488523	31671.3	66178.7	77530.5	129420	207837	134478	383102	2.64828e+06	921816	237982	1.27571e+06	2.10866e+06	20177.7	94124.2	261843	169074	538428	575991	375134	521196	4.63083e+06	2.36745e+06	438481	9.66303e+06	91419.1	110792	5.42421e+06	840061	105400	168037	121779	147204	458136	3.01495e+06	330208	1.43752e+06	57326	926413	311274
NAE 21:4	[M+H]+	362.305	C23H39NO2	NAE	78910.8	98479.5	249601	592197	998652	1.77245e+06	47272.5	123831	107673	79469.2	128860	85052.8	1.40457e+06	1.1427e+07	3.54933e+06	37604.3	337795	470959	15006.1	137326	361004	306504	1.46136e+06	1.57319e+06	738607	1.12506e+06	9.19621e+06	3.05791e+06	705869	1.39597e+07	211462	316283	1.54422e+07	1.30298e+06	192301	428107	93058.8	123237	379283	933615	113519	499890	163621	2.93195e+06	966457
NAE 22:4	[M+H]+	376.321	C24H41NO2	NAE	50871.2	39290.5	76814.7	153612	257366	395126	62680.7	108816	29645.2	130010	194539	129088	429250	3.46892e+06	982283	160444	1.01866e+06	1.45955e+06	24734.3	110457	292191	148109	617493	660903	385580	547911	4.33431e+06	1.84355e+06	378888	7.14894e+06	83292.1	132537	5.26463e+06	1.68251e+06	198893	316232	119541	65659.4	347175	2.22452e+06	237778	462215	51041.9	760554	259064
NAE 22:5	[M+H]+	374.305	C24H39NO2	NAE	23961.4	15262.2	47400.5	58446	96123	199975	7397.7	15122.4	19848.5	38591.2	53585.1	8775.4	160002	1.04934e+06	312908	116796	620758	1.10853e+06	6828.48	40317.2	113344	67459.3	222478	251629	167224	224593	2.16211e+06	990180	207886	4.5398e+06	32074.2	45349.6	2.43595e+06	344896	30148	81866.1	52785.5	64349.7	229561	1.15776e+06	154028	619730	461.305	368125	123929
NAE 26:5	[M+H]+	430.368	C28H47NO2	NAE	0	206.396	1539.29	12916.9	24509.4	58181.2	10557.4	40822	30844	71766.9	122214	86154.5	621282	2.9946e+06	910485	14808.6	108111	213438	9530.67	62194.1	183008	24543.8	116590	153109	56608.3	93590.7	756173	219354	58361.6	1.33699e+06	9697.11	20005.5	864117	953263	79351.1	141857	34635.8	56559.1	187139	317911	38474.4	184419	20364.2	436647	135186
NAGly 38:4;O2|NAGly 20:3;O(FA 18:0)	[M+H]+	646.541	C40H71NO5	NAGly	2.97041e+06	1.22433e+06	2.93505e+06	257234	397787	565107	1.34845e+06	3.27459e+06	2.3017e+06	161134	261224	154501	2.26078e+06	5.49431e+06	1.52204e+06	176438	1.24973e+06	1.6049e+06	77278.8	347707	881578	232580	1.33635e+06	1.2127e+06	368415	503275	4.06459e+06	1.17921e+06	194379	3.15112e+06	48823.9	65987.7	3.242e+06	1.08253e+07	466532	552.933	356425	446850	1.22403e+06	1.77682e+06	190167	790035	382676	6.49344e+06	1.87175e+06
NATau 24:6	[M+H]+	464.283	C26H41NO4S	NATau	0	1248.48	6402.13	0	1088.53	2082.09	2715.62	9517.24	17296.5	28240.1	49096.3	33823	258086	1.31898e+06	525155	509.457	5235.07	18744.3	0	4256.2	13856.9	3362.33	12732.6	24184.2	55015.7	97982.4	961111	174582	40283.9	1.00539e+06	5498.92	7968.97	415553	205009	19015.4	23649	4500	6915.92	24341.6	0	0	0	0	0	0
NATau 24:6;O	[M+H]+	480.278	C26H41NO5S	NATau	6724.61	3230.96	10276.7	0	0	2467.52	0	0	6335.81	10847.1	22594.1	17531.5	221920	1.06864e+06	485520	336.085	4172.76	24915.3	0	1463.63	5593.07	39276.2	192668	303042	21997	35185.7	461654	24852.2	7076.14	292043	0	0	96335.5	30264.2	0	13109.9	328.728	2180.35	12726.2	0	0	0	0	0	0
PC 30:0|PC 14:0_16:0	[M+H]+	706.538	C38H76NO8P	PC	902450	447711	1.06453e+06	574763	1.02255e+06	2.28829e+06	702651	1.9128e+06	1.59292e+06	1.21178e+06	2.39767e+06	1.3772e+06	1.13569e+07	4.48781e+07	1.20335e+07	595899	4.60261e+06	7.28801e+06	178376	1.23422e+06	3.36252e+06	1.74873e+06	6.31344e+06	7.65111e+06	3.1787e+06	4.0736e+06	3.50166e+07	1.02532e+07	2.12721e+06	4.96921e+07	456373	648238	4.05378e+07	5.26618e+07	3.95797e+06	6.76202e+06	590707	1.06724e+06	3.19457e+06	3.53453e+06	444680	1.8875e+06	1589.59	3.10942e+06	849805
PC 30:1	[M+H]+	704.523	C38H74NO8P	PC	82115.8	50263.2	149669	751.245	143451	226112	72893.1	191226	133224	96225.3	217575	153792	697994	3.39713e+06	855026	103656	835063	1.23426e+06	20529.1	140969	365683	254107	1.00382e+06	990351	446842	648848	6.01841e+06	1.00257e+06	237992	4.48884e+06	51107.4	78408.3	3.56861e+06	28173.2	815780	1.46507e+06	75240.2	109342	362667	22430.8	3412.68	12408.3	575.262	0	5211.22
PC 31:0	[M+H]+	720.554	C39H78NO8P	PC	1.30575e+06	631349	1.57349e+06	649295	1.0216e+06	1.92641e+06	633375	1.70869e+06	1.63431e+06	1.50635e+06	2.98513e+06	1.90408e+06	1.51549e+07	6.57268e+07	1.78568e+07	530401	4.21955e+06	6.08838e+06	279178	1.72883e+06	4.52622e+06	1.55927e+06	6.12076e+06	6.58519e+06	2.69442e+06	3.77262e+06	3.12826e+07	1.14694e+07	2.55913e+06	5.34689e+07	609483	869084	4.63241e+07	5.72252e+07	3.30684e+06	5.244e+06	879985	1.30718e+06	4.00764e+06	5.2785e+06	656026	2.61654e+06	322011	5.71273e+06	1.79738e+06
PC 32:0|PC 16:0_16:0	[M+H]+	734.569	C40H80NO8P	PC	1.26571e+07	6.8494e+06	1.7242e+07	1.17044e+07	1.94916e+07	3.59403e+07	1.39137e+07	3.78405e+07	3.55068e+07	2.87595e+07	5.11695e+07	3.71489e+07	2.97013e+08	1.36417e+09	4.08773e+08	1.17826e+07	9.92062e+07	1.51874e+08	4.2199e+06	3.13346e+07	8.25411e+07	2.60237e+07	1.06488e+08	1.14943e+08	4.87001e+07	7.29323e+07	6.54454e+08	1.91969e+08	4.45301e+07	9.68705e+08	1.00201e+07	1.50625e+07	8.30261e+08	7.82122e+08	5.244e+07	8.70589e+07	1.32586e+07	2.12902e+07	6.68868e+07	1.16405e+08	1.38333e+07	6.07269e+07	7.41605e+06	1.37527e+08	4.30682e+07
PC 32:1|PC 16:0_16:1	[M+H]+	732.554	C40H78NO8P	PC	4.64185e+06	2.48922e+06	6.39846e+06	5.54747e+06	9.21976e+06	1.69572e+07	7.25671e+06	2.00495e+07	1.73631e+07	1.27812e+07	2.2863e+07	1.63004e+07	8.58891e+07	3.86673e+08	1.1044e+08	8.09695e+06	5.97291e+07	9.77616e+07	2.22193e+06	1.54936e+07	4.01503e+07	1.88864e+07	7.53954e+07	8.17508e+07	3.59587e+07	5.18274e+07	4.63358e+08	9.21373e+07	1.97537e+07	4.07693e+08	4.39808e+06	6.28433e+06	3.23189e+08	7.84505e+08	5.09825e+07	8.71766e+07	7.05058e+06	1.0651e+07	3.45037e+07	1.65434e+07	1.92677e+06	9.01458e+06	353694	6.99357e+06	2.18001e+06
PC 32:2|PC 14:0_18:2	[M+H]+	730.538	C40H76NO8P	PC	1.21683e+06	586779	1.47389e+06	2.01488e+06	3.32341e+06	5.58268e+06	1.9947e+06	5.16888e+06	4.53899e+06	7.64952e+06	1.41313e+07	1.00297e+07	4.20593e+07	1.81064e+08	5.7979e+07	2.28112e+06	1.95622e+07	3.19603e+07	768234	5.22838e+06	1.43089e+07	4.88309e+06	2.04951e+07	2.259e+07	1.03189e+07	1.5115e+07	1.51448e+08	5.71746e+07	1.30228e+07	2.97899e+08	2.7154e+06	4.38084e+06	2.22416e+08	2.84451e+08	2.00024e+07	3.48188e+07	2.26942e+06	3.69898e+06	1.13583e+07	6.47757e+06	725872	3.23822e+06	57810.9	1.07043e+06	254384
PC 32:3	[M+H]+	728.523	C40H74NO8P	PC	8142.09	39801.1	114531	68719.4	82724.5	283665	39118.9	89268.4	122986	127756	578748	426069	619584	2.53798e+06	1.49704e+06	53202.1	672925	1.04586e+06	19426.8	67032.2	247541	251179	1.07524e+06	1.05192e+06	221680	280926	2.5813e+06	855486	355810	7.08083e+06	47872.1	63436.8	3.37443e+06	7.32436e+06	436677	692277	40744.8	68278.6	368049	27684.9	3345.44	21173.4	559.555	9966.09	2647.69
PC 32:4	[M+H]+	726.507	C40H72NO8P	PC	1136.54	346.301	1956.21	8408.18	12812.5	1520.09	16573.3	33805	136290	107936	204513	7151.29	458792	2.08158e+06	119615	29833.6	252944	96888.3	4614.96	49923.2	2020.84	20704.4	94947.6	12178.1	166723	224258	551574	643638	132571	847353	26756.6	44274.7	302214	2.92471e+06	189423	106385	5322.58	15959.2	14595.5	186079	23039.3	42298.4	617.808	0	6356.51
PC 33:0	[M+H]+	748.585	C41H82NO8P	PC	1006.77	345922	492464	376865	644703	1.04362e+06	432703	687210	1405.89	1.01277e+06	1.65371e+06	1.17574e+06	7.42761e+06	3.51673e+07	1.48511e+07	321432	2.21298e+06	5.5307e+06	7742.51	838798	3.00378e+06	508866	3.89531e+06	239673	928602	1.47418e+06	264700	4.91646e+06	1.47389e+06	3.16184e+07	345060	519597	2.75881e+07	1.91328e+07	1.57084e+06	117745	441253	1.04308e+06	3.2614e+06	3.98307e+06	438816	1.99369e+06	310371	6.02903e+06	1.77238e+06
PC 33:1	[M+H]+	746.569	C41H80NO8P	PC	1.49582e+06	926471	2.32093e+06	59469.7	1.88688e+06	3.4708e+06	54099.6	2.78134e+06	320875	2.9132e+06	5.1293e+06	3.81587e+06	2.05609e+07	8.56313e+07	2.52039e+07	1.0871e+06	9.0232e+06	1.46983e+07	420913	2.87578e+06	7.8299e+06	3.29916e+06	1.2745e+07	1.41931e+07	5.00008e+06	7.05588e+06	6.62648e+07	1.94977e+07	4.29201e+06	9.69963e+07	929179	1.48037e+06	7.27908e+07	1.37035e+08	8.84605e+06	1.52325e+07	1.9798e+06	2.8882e+06	9.35174e+06	3.95895e+06	428279	2.09652e+06	1340.28	1.68099e+06	353202
PC 33:1(d7)|PC 15:0_18:1(d7)	[M+H]+	753.613	C41H73NO8P	PC	5.58428e+08	6.89351e+07	1.26805e+08	1.68802e+08	2.19072e+08	3.69926e+08	1.85546e+08	3.47004e+08	3.196e+08	2.87632e+08	3.89795e+08	2.73993e+08	5.38097e+08	2.99599e+09	9.38857e+08	1.9902e+08	5.40843e+08	7.47947e+08	1.19733e+08	1.88048e+08	4.21702e+08	2.07993e+08	6.97348e+08	7.87562e+08	1.97741e+08	2.82986e+08	2.56199e+09	1.2135e+09	1.83355e+08	3.78284e+09	1.9776e+08	1.75739e+08	6.26288e+09	3.63681e+09	3.19703e+08	6.24313e+08	1.85932e+08	1.73247e+08	4.07567e+08	1.42138e+09	1.60573e+08	6.88121e+08	8.27641e+07	1.30507e+09	4.2062e+08
PC 33:2|PC 15:0_18:2	[M+H]+	744.554	C41H78NO8P	PC	1.30516e+06	628844	1.61429e+06	1.84915e+06	2.91793e+06	5.58393e+06	1.79503e+06	4.93082e+06	4.37998e+06	9.95316e+06	1.72417e+07	1.19951e+07	6.57612e+07	2.92487e+08	9.07064e+07	2.05098e+06	1.67518e+07	2.68784e+07	948169	6.96581e+06	1.83604e+07	4.85281e+06	1.96784e+07	2.19513e+07	1.07037e+07	1.53181e+07	1.4494e+08	6.23488e+07	1.44604e+07	3.19474e+08	2.93798e+06	4.63401e+06	2.33874e+08	2.876e+08	1.90218e+07	3.14525e+07	3.58232e+06	5.69294e+06	1.8103e+07	7.31371e+06	907224	4.02714e+06	2214.55	1.30988e+06	439813
PC 34:0|PC 16:0_18:0	[M+H]+	762.601	C42H84NO8P	PC	1.41524e+06	671113	1.53338e+06	1.70141e+06	2.46325e+06	4.56237e+06	2.57069e+06	6.11e+06	4.84438e+06	3.79394e+06	6.03323e+06	4.1557e+06	4.53013e+07	1.8992e+08	5.0553e+07	1.70275e+06	1.2292e+07	1.77735e+07	496306	2.89121e+06	7.36875e+06	3.64909e+06	1.27925e+07	1.37689e+07	4.94883e+06	6.56803e+06	5.8136e+07	2.53322e+07	5.32958e+06	1.01707e+08	1.43517e+06	2.03362e+06	1.01455e+08	9.92213e+07	5.8973e+06	9.06449e+06	2.18335e+06	3.14855e+06	9.19675e+06	3.30335e+07	3.88514e+06	1.6083e+07	3.31372e+06	5.73644e+07	1.7606e+07
PC 34:1|PC 16:0_18:1	[M+H]+	760.585	C42H82NO8P	PC	3.14508e+07	1.77504e+07	4.66511e+07	4.06209e+07	6.77422e+07	1.19924e+08	4.24008e+07	1.17753e+08	1.06128e+08	1.25811e+08	2.20251e+08	1.571e+08	8.09936e+08	3.75798e+09	1.09873e+09	4.36852e+07	3.50428e+08	5.55732e+08	1.58776e+07	1.16194e+08	3.02878e+08	1.21003e+08	4.88341e+08	5.30153e+08	2.20869e+08	3.17743e+08	2.85718e+09	7.63924e+08	1.72526e+08	3.65902e+09	3.66154e+07	5.49328e+07	2.98101e+09	4.31771e+09	2.77495e+08	4.58947e+08	5.52512e+07	8.81328e+07	2.72087e+08	1.71345e+08	2.03291e+07	9.00326e+07	3.62488e+06	6.81096e+07	2.12409e+07
PC 34:2|PC 16:0_18:2	[M+H]+	758.569	C42H80NO8P	PC	3.94467e+07	1.86926e+07	5.07224e+07	1.00831e+08	1.67056e+08	3.08523e+08	1.42269e+08	3.84598e+08	3.40112e+08	5.89148e+08	9.82933e+08	6.93914e+08	4.28128e+09	1.93989e+10	5.9086e+09	1.37712e+08	1.09196e+09	1.66751e+09	5.72964e+07	4.13686e+08	1.12269e+09	2.89931e+08	1.14222e+09	1.26531e+09	7.61329e+08	1.09851e+09	1.00981e+10	3.8368e+09	8.51831e+08	1.76983e+10	1.81529e+08	2.72711e+08	1.43354e+10	1.63524e+10	1.06508e+09	1.78246e+09	1.90926e+08	2.84561e+08	9.36699e+08	5.12554e+08	6.17342e+07	2.74499e+08	7.15944e+06	1.32427e+08	4.05049e+07
PC 34:3|PC 16:0_18:3	[M+H]+	756.554	C42H78NO8P	PC	1109.6	194.852	5633.49	21574.5	33861.8	1.95062e+07	5358.52	58804.7	2476.21	8686.52	6209.61	2769.66	262719	1.06035e+06	2.35352e+08	14800.5	6791.14	1.02417e+08	551.918	2418.72	4434.32	2486.24	7.76098e+07	15064.7	270998	432013	69570.9	5838.12	13590.2	7.9675e+08	5695.56	1965.66	6.13087e+08	1.55975e+06	60365.8	6669.74	22332.9	24169.7	3.43408e+07	8842.97	1336.64	22245.2	1026.52	8621.87	1.42563e+06
PC 34:4|PC 14:0_20:4	[M+H]+	754.538	C42H76NO8P	PC	268975	154121	399380	1.75345e+06	2.80484e+06	5.22458e+06	2.47365e+06	6.55841e+06	6.00348e+06	1.24431e+07	2.10877e+07	1.49238e+07	6.13791e+07	2.65374e+08	8.43332e+07	3.82344e+06	2.97757e+07	4.55745e+07	894506	5.96869e+06	1.49634e+07	5.39961e+06	2.10163e+07	2.28755e+07	1.26586e+07	1.77669e+07	1.59602e+08	5.33129e+07	1.12444e+07	2.49934e+08	2.61201e+06	3.68898e+06	2.00119e+08	2.99054e+08	1.93592e+07	3.24795e+07	1.79826e+06	2.58986e+06	8.45851e+06	5.94055e+06	698113	3.03739e+06	46922.1	1.04338e+06	282339
PC 35:1	[M+H]+	774.601	C43H84NO8P	PC	6.40976e+06	296086	800625	2.00032e+06	514734	880917	2.33313e+06	764940	664828	1.91071e+06	3.09732e+06	2.15851e+06	1.45928e+07	6.55284e+07	1.85972e+07	2.54726e+06	2.49955e+06	7.58236e+06	1.43682e+06	905042	2.33174e+06	2.75706e+06	76979.8	4.0373e+06	2.51973e+06	3.76503e+06	3.29537e+07	9.94283e+06	2.46307e+06	4.55514e+07	226197	382307	3.9323e+07	7.36381e+07	4.51824e+06	7.41759e+06	1.21724e+06	1.78879e+06	5.99108e+06	1.38326e+06	157738	630197	824958	686845	112244
PC 35:2|PC 17:0_18:2	[M+H]+	772.585	C43H82NO8P	PC	1.43711e+06	754635	2.02454e+06	2.47756e+06	4.12775e+06	7.74788e+06	3.11891e+06	8.41138e+06	7.96085e+06	1.53031e+07	2.70226e+07	1.93341e+07	1.23262e+08	5.53747e+08	1.71193e+08	3.32829e+06	2.66164e+07	4.45144e+07	1.45626e+06	1.0585e+07	2.84681e+07	7.30323e+06	3.12483e+07	3.33127e+07	1.54742e+07	2.24981e+07	2.08951e+08	8.83894e+07	1.92926e+07	4.3354e+08	4.31957e+06	6.43614e+06	3.46904e+08	4.45782e+08	2.89966e+07	5.01023e+07	6.94961e+06	1.06156e+07	3.47106e+07	1.43149e+07	1.72488e+06	7.59668e+06	232203	4.01037e+06	1.26435e+06
PC 35:3	[M+H]+	770.569	C43H80NO8P	PC	14417.3	9071.45	272810	468671	706117	1.77017e+06	371778	1.01142e+06	919328	3.32978e+06	5.97508e+06	4.02627e+06	1.85038e+07	7.88605e+07	2.83306e+07	420029	4.71776e+06	8.20022e+06	219837	1.90422e+06	5.06957e+06	1.18694e+06	5.99991e+06	5.88901e+06	2.9959e+06	4.63437e+06	4.66055e+07	1.84013e+07	4.60669e+06	9.20465e+07	931517	1.41217e+06	7.4816e+07	8.12102e+07	6.41228e+06	1.02441e+07	872618	1.42261e+06	4.58847e+06	248239	91445.5	703031	1489.92	79308.6	3880.89
PC 35:4|PC 15:0_20:4	[M+H]+	768.554	C43H78NO8P	PC	525011	261012	692241	1.69525e+06	2.74989e+06	4.59903e+06	2.22199e+06	5.70478e+06	5.14147e+06	1.44072e+07	2.45524e+07	1.77624e+07	9.52776e+07	3.98829e+08	1.33944e+08	3.42856e+06	3.08095e+07	4.80817e+07	1.12697e+06	7.74544e+06	2.41309e+07	5.48045e+06	2.06349e+07	2.2374e+07	1.23218e+07	1.84522e+07	1.72374e+08	6.13452e+07	1.42081e+07	3.60097e+08	2.90945e+06	4.40989e+06	2.80695e+08	3.44642e+08	2.24547e+07	4.43562e+07	3.27142e+06	4.5453e+06	1.54989e+07	6.95871e+06	828921	3.19582e+06	84645.3	1.5659e+06	168099
PC 35:5	[M+H]+	766.538	C43H76NO8P	PC	862528	476.665	177309	21999.4	31084.6	486522	17171.9	509604	64662.8	134276	614382	389167	714232	2.53824e+06	1.26313e+06	353.01	847085	430432	5432.87	30915.4	623178	51628.2	1.12351e+06	985939	172339	492595	3.76124e+06	661071	113926	4.39074e+06	24660.7	242327	1.01402e+07	2.62749e+06	417180	920966	20423.3	24269.8	562444	3732.63	268373	1.06213e+06	386.809	2.01308e+06	654552
PC 36:0	[M+H]+	790.632	C44H88NO8P	PC	399537	7260.11	2631.36	124149	167943	18579.2	259232	632751	485770	166133	240894	8562.75	2.18068e+06	7.95963e+06	2.31308e+06	63518.1	433686	340251	165096	79190.4	105744	1.1809e+06	408303	215742	216550	279381	137726	1.16138e+06	235360	72607.9	59809.6	76952.8	2.05968e+06	3.65363e+06	117155	7111.65	334184	459758	1.32296e+06	1.01121e+07	1.15947e+06	4.69393e+06	745861	1.34628e+07	3.8049e+06
PC 36:1|PC 18:0_18:1	[M+H]+	788.616	C44H86NO8P	PC	6.01189e+06	2.84969e+06	6.37254e+06	5.14513e+06	7.46273e+06	1.40151e+07	6.67456e+06	1.57499e+07	1.34681e+07	1.52712e+07	2.45198e+07	1.74747e+07	1.23731e+08	5.29064e+08	1.41861e+08	6.91173e+06	4.84837e+07	7.03902e+07	2.43411e+06	1.4065e+07	3.555e+07	1.68238e+07	5.77129e+07	6.66771e+07	2.46346e+07	3.29612e+07	2.87991e+08	7.71857e+07	1.57617e+07	3.35684e+08	4.11771e+06	5.473e+06	2.87699e+08	5.56926e+08	3.49355e+07	5.64708e+07	9.85024e+06	1.36979e+07	4.09785e+07	3.31113e+07	3.77453e+06	1.59285e+07	1.32124e+06	2.20555e+07	7.05238e+06
PC 36:2|PC 18:0_18:2	[M+H]+	786.601	C44H84NO8P	PC	464836	8.14591e+06	2.01206e+07	4.54436e+07	7.15559e+07	1.2934e+08	7.30329e+07	1.93481e+08	1.65301e+08	2.74484e+08	4.54198e+08	3.23242e+08	2.42879e+09	1.08059e+10	2.93098e+09	7.97902e+07	6.15338e+08	9.4007e+08	748841	1.85557e+08	4.86556e+08	4.08408e+06	5.50234e+08	6.05599e+08	3.24038e+08	4.49268e+08	4.07774e+09	1.52113e+09	3.16247e+08	6.64497e+09	7.12194e+07	1.06545e+08	5.50451e+09	9.26804e+09	5.60706e+08	9.0681e+08	1.17671e+08	1.79997e+08	5.70485e+08	3.00793e+08	3.49061e+07	1.56843e+08	6.06421e+06	1.06047e+08	3.49024e+07
PC 36:3|PC 18:1_18:2	[M+H]+	784.585	C44H82NO8P	PC	86597.4	1.01882e+06	9.76644e+06	156416	3.69423e+07	7.03359e+07	244252	7.71481e+07	7.36453e+07	1.05453e+08	2.31133e+08	1.67391e+08	9.35765e+06	1.86547e+09	1.4906e+09	229827	2.31246e+08	3.08575e+08	158083	8.4389e+07	2.30088e+08	4.0423e+07	2.65987e+08	3.05435e+08	9.10349e+07	2.37807e+08	2.17863e+09	1.07789e+07	1.7279e+08	3.72477e+09	3.73417e+07	5.44091e+07	3.01296e+09	3.58206e+07	2.9014e+08	4.87127e+08	221381	5.31227e+07	1.92885e+08	3.20485e+07	1.24654e+07	5.4928e+07	464414	2.35e+07	7.41242e+06
PC 36:4|PC 16:0_20:4	[M+H]+	782.569	C44H80NO8P	PC	96549.1	436363	4.14462e+07	1.56333e+08	3.72808e+06	4.886e+08	3.08883e+06	8.13345e+08	7.0817e+08	1.95629e+07	2.21496e+09	1.56308e+09	6.34309e+06	5.62909e+08	1.0931e+10	3.54058e+06	2.73288e+09	4.40776e+09	53118.5	1.22647e+07	1.88032e+09	524930	2.51254e+07	2.34175e+09	1.81906e+07	2.076e+09	1.91388e+10	5.44527e+09	2.55686e+07	2.53361e+10	5.33018e+06	8.128e+06	2.05098e+10	2.84739e+10	1.91382e+09	3.17445e+09	3.09255e+06	4.13902e+06	1.2143e+09	1.1072e+07	1.16776e+06	3.76523e+08	248049	1.94e+08	5.78909e+07
PC 36:5|PC 16:1_20:4	[M+H]+	780.554	C44H78NO8P	PC	4253.7	295559	721886	4.44565e+06	7.11209e+06	1.31675e+07	6.11161e+06	1.60181e+07	7.15629e+07	2.99579e+07	4.95043e+07	3.541e+07	1.71351e+08	7.26368e+08	7.96881e+08	8.06339e+06	6.36254e+07	3.37111e+08	2.43014e+06	1.74992e+07	4.51628e+07	1.47422e+07	5.74681e+07	6.3488e+07	3.24965e+07	4.6549e+07	1.83977e+09	1.37783e+08	3.00487e+07	2.88602e+09	6.78029e+06	9.71902e+06	5.19592e+08	7.48632e+08	4.87056e+07	3.41504e+08	4.58965e+06	6.77659e+06	2.17755e+07	1.2648e+07	1.52294e+06	6.54768e+06	166534	3.5693e+06	915138
PC 36:6|PC 18:3_18:3	[M+H]+	778.538	C44H76NO8P	PC	14418.8	58186.2	401652	301606	1.80014e+06	3.14646e+06	385508	3.20111e+06	3.81823e+06	2.05258e+06	8.45744e+06	5.6884e+06	8.92486e+06	6.42999e+07	3.61297e+07	728870	1.10698e+07	5.40516e+06	179772	1.29009e+06	1.00863e+07	918780	1.35675e+07	1.97664e+07	4.03077e+06	9.4138e+06	8.12774e+07	7.57476e+06	5.81061e+06	2.32383e+07	771543	1.13955e+06	5.96589e+07	5.17141e+07	4.94393e+06	1.70866e+07	508254	1.88802e+06	6.02361e+06	1.47041e+06	153246	1.54007e+06	43994	329235	97834.6
PC 37:1	[M+H]+	802.632	C45H88NO8P	PC	1259.63	22901.4	41403.3	3172.27	134059	35200.2	461.014	299922	12489.1	271143	452898	299637	2.42528e+06	9.85212e+06	2.92563e+06	76721.2	429391	151633	29845.7	237155	591016	158709	964015	1.04334e+06	346164	641866	5.56944e+06	1.9779e+06	138138	112776	67037.5	101756	5.32352e+06	7.74234e+06	568243	837754	115258	265151	704183	3982.49	46329.8	176060	5317.23	53322.8	5507.71
PC 37:2|PC 19:0_18:2	[M+H]+	800.616	C45H86NO8P	PC	507.226	99414	283078	923378	1.46286e+06	2.5101e+06	1.36139e+06	3.85536e+06	3.07605e+06	4.98137e+06	8.24394e+06	5.70748e+06	4.18056e+07	1.82229e+08	5.09828e+07	1.23065e+06	9.12021e+06	1.39279e+07	497580	3.04699e+06	8.34198e+06	2.66782e+06	9.68889e+06	1.06957e+07	5.99454e+06	8.3102e+06	7.50409e+07	2.76333e+07	5.66155e+06	1.17935e+08	1.42965e+06	2.0669e+06	1.00052e+08	1.22138e+08	7.54236e+06	1.30158e+07	1.91997e+06	2.89328e+06	9.32754e+06	6.01617e+06	663154	2.8868e+06	104732	965956	21833.2
PC 37:4|PC 17:0_20:4	[M+H]+	796.585	C45H82NO8P	PC	1.28763e+06	642447	1.59612e+06	6.59568e+06	1.10011e+07	2.04442e+06	9.83328e+06	2.7935e+07	2.54198e+07	6.12986e+07	1.04744e+08	7.69422e+07	4.23358e+08	1.89956e+09	1.66474e+07	1.38008e+07	1.06127e+08	7.13266e+06	4.37918e+06	2.91987e+07	7.91765e+07	2.21988e+07	8.68963e+07	9.99187e+07	4.7892e+07	7.19996e+07	2.71177e+07	2.12416e+08	4.6397e+07	1.0463e+09	1.06909e+07	1.56706e+07	8.31316e+08	1.21001e+09	7.79895e+07	5.65155e+06	1.68035e+07	2.4783e+07	8.00043e+07	3.60563e+07	4.3011e+06	1.89078e+07	599331	1.07378e+07	3.36903e+06
PC 37:5|PC 17:1_20:4	[M+H]+	794.569	C45H80NO8P	PC	33222.1	13443.5	68272.1	618033	803086	1.94509e+06	674142	1.95486e+06	4.27475e+06	4.9102e+06	5.14926e+06	6.15584e+06	2.7843e+07	1.01656e+08	3.09629e+07	495568	4.13894e+06	1.22929e+07	293576	2.40922e+06	6.69379e+06	1.67675e+06	6.63563e+06	8.69613e+06	4.90459e+06	1.60643e+06	6.7089e+07	1.81949e+07	5.19404e+06	6.89506e+07	769646	1.14734e+06	6.99062e+07	1.08196e+08	5.99612e+06	8.84677e+06	436388	1.29123e+06	4.94586e+06	977267	111426	1.66045e+06	5093.8	83157	2945.2
PC 37:7	[M+H]+	790.538	C45H76NO8P	PC	290685	132854	473.714	183356	311090	14154.6	107482	7223.92	3751.49	185625	14137.7	17418.2	1.28515e+06	5.57665e+06	121884	46219.5	28615.6	8807.93	11437.1	1940.9	2312.88	324919	27880.9	42551.3	221646	8776.65	131862	880711	18667.1	49395.4	46687	980.321	57757.9	3.86599e+06	12207.1	18303.5	101896	3676.31	13197.9	1.16185e+06	4247.2	669190	134219	13604	698097
PC 38:1	[M+H]+	816.648	C46H90NO8P	PC	163.088	2628.71	15874.8	7247.7	12480.1	46919.3	12398.2	44234.7	88924.7	21284.4	34054.4	34726.8	26187.2	198742	102032	3990.2	40667	218691	4487.33	27513.8	66017.6	13918.2	87920.7	100551	22004.9	25187.9	353548	56076.2	11520.2	768765	4500.07	6231.87	488753	132208	24427.3	130739	411.129	5988.9	36341	299138	32239.8	174296	6432.82	160170	65067.2
PC 38:10	[M+H]+	798.507	C46H72NO8P	PC	24720.8	14993.1	22633.5	205567	338384	432952	217309	461094	8638.93	674795	972496	647827	3.02415e+06	1.44648e+07	26798.7	143573	278822	12914.4	37639.6	257121	455122	636947	1.97516e+06	2.22938e+06	561567	583955	5.37321e+06	3.10329e+06	553322	7.26564e+06	166597	240134	1.0207e+07	1.00845e+07	550846	4639.28	305375	371778	981906	1.52304e+06	149461	638706	14702.6	316489	40885.4
PC 38:2	[M+H]+	814.632	C46H88NO8P	PC	824967	384748	367353	862520	1.00072e+06	10515.6	1.0731e+06	3.08061e+06	53340.6	3.27765e+06	5.70098e+06	4.05064e+06	3.17152e+07	1.24917e+08	3.75558e+07	955430	7.1928e+06	110987	386356	2.39839e+06	5.96772e+06	2.45448e+06	9.0831e+06	325184	4.74011e+06	6.67706e+06	641898	2.02538e+07	4.00414e+06	1.19316e+06	1.00358e+06	1.43172e+06	7.953e+07	1.10203e+08	7.07242e+06	1.14814e+07	1.59269e+06	2.36293e+06	7.181e+06	6.96846e+06	558611	78201.1	149310	32011.3	22817.1
PC 38:3|PC 18:0_20:3	[M+H]+	812.616	C46H86NO8P	PC	127781	337957	1.63169e+06	3.56262e+06	7.09221e+06	1.38555e+07	5.30793e+06	1.76798e+07	1.62858e+07	1.88342e+07	3.15894e+07	2.31161e+07	4.77e+08	7.9744e+08	2.32398e+08	7.37826e+06	5.56949e+07	8.45985e+07	4.3354e+06	1.11665e+07	3.18036e+07	3.52537e+07	5.50893e+07	6.18361e+07	2.68439e+07	3.99122e+07	3.55892e+08	3.1706e+08	2.58085e+07	5.90516e+08	6.09844e+06	9.22004e+06	4.87901e+08	9.08227e+08	6.02034e+07	1.01543e+08	1.21866e+07	1.74069e+07	6.0761e+07	1.98758e+07	2.61502e+06	1.06435e+07	925395	8.33242e+06	2.6473e+06
PC 38:4|PC 18:0_20:4	[M+H]+	810.601	C46H84NO8P	PC	783565	1.11017e+07	2.87833e+07	1.36409e+08	2.25046e+08	4.1073e+08	2.33328e+08	6.58303e+08	6.02128e+08	1.21546e+09	2.10421e+09	1.49633e+09	8.25504e+09	3.8213e+10	1.10463e+10	3.77515e+08	2.96697e+09	4.72717e+09	8.81928e+07	6.30513e+08	1.68301e+09	4.73962e+08	1.90464e+09	2.08707e+09	1.15403e+09	1.65514e+09	1.50082e+10	4.07421e+09	8.9863e+08	1.92846e+10	1.91361e+08	2.86847e+08	1.55156e+10	2.81457e+10	1.87339e+09	3.08728e+09	3.07344e+08	4.92957e+08	1.53703e+09	7.19903e+08	8.46431e+07	3.75921e+08	1.35566e+07	2.68459e+08	8.34992e+07
PC 38:5|PC 18:1_20:4	[M+H]+	808.585	C46H82NO8P	PC	5.00717e+06	2.72272e+06	7.06758e+06	5.5251e+07	9.58897e+07	1.82939e+08	8.0823e+07	2.32262e+08	2.03098e+08	4.34858e+08	7.26092e+08	5.08231e+08	2.7486e+09	1.2453e+10	6.36129e+08	8.71005e+07	7.24574e+08	1.15481e+09	2.79053e+07	2.00641e+08	5.70042e+08	1.78101e+08	7.41241e+08	8.35006e+08	4.4686e+08	6.59683e+08	6.06517e+09	1.63206e+09	3.5946e+08	7.41654e+09	7.94157e+07	1.18355e+08	5.98659e+09	9.11063e+09	6.07096e+08	2.13081e+08	7.34413e+07	1.10036e+08	3.49983e+08	1.87683e+08	2.28016e+07	1.03184e+08	2.47635e+06	4.8814e+07	1.51603e+07
PC 38:6|PC 18:2_20:4	[M+H]+	806.569	C46H80NO8P	PC	2.57486e+06	388145	3.28853e+06	4.53766e+07	9.09407e+06	1.60127e+08	7.65502e+07	2.17028e+08	2.08777e+08	5.8253e+07	5.53241e+08	3.98556e+08	3.64992e+08	1.48391e+09	3.49598e+09	1.33257e+08	1.12505e+09	1.80146e+09	12004	2.21611e+07	8.05798e+08	1.56993e+08	6.89198e+07	7.94326e+08	4.90773e+07	5.8725e+08	5.97914e+09	1.04371e+09	5.23453e+07	7.63139e+09	1.19648e+07	1.67365e+07	5.29834e+09	1.22399e+09	5.93845e+08	1.1212e+09	5.63431e+06	6.72953e+06	3.5219e+08	1.54457e+07	1.60592e+06	1.0758e+08	288982	6.67383e+07	1.93883e+07
PC 39:4|PC 19:0_20:4	[M+H]+	824.616	C47H86NO8P	PC	33023.1	8096.21	11777.7	2.07823e+06	3.19682e+06	6.05792e+06	3.43261e+06	9.32215e+06	8.36416e+06	1.54745e+07	2.60356e+07	1.84663e+07	1.1463e+08	5.19854e+08	1.50686e+08	3.86274e+06	3.02254e+07	4.77113e+07	1.09809e+06	7.19433e+06	1.90439e+07	6.38589e+06	2.49647e+07	2.79054e+07	1.52427e+07	2.22718e+07	1.9929e+08	5.48552e+07	1.19074e+07	2.62963e+08	2.73053e+06	4.10336e+06	2.15556e+08	2.76387e+08	1.79145e+07	3.08899e+07	3.62623e+06	5.28075e+06	1.80964e+07	9.91525e+06	1.18309e+06	5.04598e+06	794.073	3.30785e+06	1.02418e+06
PC 39:6|PC 17:0_22:6	[M+H]+	820.585	C47H82NO8P	PC	215309	35373	132649	1.09548e+06	2.00423e+06	3.57315e+06	1.60912e+06	4.50789e+06	1.09938e+06	9.38484e+06	1.66076e+07	1.1951e+07	6.42733e+07	2.71869e+08	9.84499e+07	2.91838e+06	2.57364e+07	8.07334e+06	547.918	6.76019e+06	1.85116e+07	1513.27	1.5973e+07	1.73073e+07	6.8001e+06	1.18905e+07	4.31241e+07	3.33247e+07	8.30684e+06	5.44491e+07	1.70938e+06	2.65372e+06	1.34986e+08	2.5423e+08	1.75552e+07	2.94506e+07	2.80341e+06	4.26589e+06	1.39117e+07	6.02353e+06	695144	2.99555e+06	23925.1	1.13068e+06	20522.8
PC 40:4|PC 18:0_22:4	[M+H]+	838.632	C48H88NO8P	PC	1.27868e+06	716387	1.74191e+06	730560	2.1578e+06	3.99029e+06	1.10065e+06	5.85304e+06	5.54637e+06	2.57745e+06	7.17445e+06	5.37591e+06	3.0239e+07	1.11549e+08	7.11223e+07	2.15635e+06	1.58261e+07	2.34113e+07	401079	4.53974e+06	1.1375e+07	4.57561e+06	1.56444e+07	1.7695e+07	1.04694e+07	1.42735e+07	1.21684e+08	3.23528e+07	6.83459e+06	1.40598e+08	757032	1.059e+06	1.1045e+08	1.56812e+08	9.67665e+06	1.6449e+07	2.49362e+06	3.6562e+06	1.14529e+07	3.44515e+06	849800	1.76866e+06	344408	5.73275e+06	1.79656e+06
PC 40:5|PC 18:0_22:5	[M+H]+	836.616	C48H86NO8P	PC	31482.1	740368	1.85026e+06	527942	1.32856e+07	2.38562e+07	815344	3.37873e+07	3.04685e+07	4.76395e+07	8.32717e+07	6.01046e+07	3.38246e+07	1.52379e+09	5.02709e+08	756253	2.90407e+07	4.45609e+07	295296	2.38655e+07	2.5242e+07	1.68218e+06	1.0298e+08	1.09681e+08	4.7068e+07	6.8042e+07	7.77402e+08	2.26034e+07	4.52779e+07	9.72963e+08	9.64749e+06	1.41323e+07	7.78796e+08	8.34419e+07	5.36827e+07	4.00509e+07	1.11616e+06	1.65435e+07	1.91411e+07	2.94729e+07	3.63172e+06	1.55895e+07	138000	5.94399e+06	1.32188e+06
PC 40:6|PC 18:0_22:6	[M+H]+	834.601	C48H84NO8P	PC	1311.75	325959	1.20942e+06	5.11175e+06	8.15088e+06	4.74311e+07	366784	1.95923e+07	6.56542e+07	4.31437e+07	1.84546e+08	1.33476e+08	1.35929e+07	1.7488e+09	1.20306e+09	668602	4.23728e+08	6.94004e+08	178635	1.84278e+07	2.27778e+08	815606	5.78305e+07	2.54096e+08	4.34833e+07	1.43483e+08	1.32783e+09	3.83925e+08	4.6535e+07	1.91052e+09	9.98389e+06	1.53207e+07	1.58559e+09	5.02714e+07	5.1289e+07	4.56824e+08	7.93057e+06	1.20739e+07	1.76034e+08	2.81988e+07	3.33616e+06	5.03514e+07	263400	4.52526e+06	1.38809e+07
PC 40:6|PC 20:2_20:4	[M+H]+	834.601	C48H84NO8P	PC	12990.4	347330	869621	616707	934633	1.50864e+07	846169	2.00768e+07	1.74884e+07	2.55005e+06	7.57571e+06	5.13496e+07	4.50164e+07	1.67858e+08	5.66014e+08	2735.13	1.14568e+07	8.9506e+07	532130	1.46902e+06	4.84014e+07	1.03665e+06	6.01086e+07	7.45547e+06	2.15434e+06	6.39793e+07	6.02804e+08	1.96533e+07	4.59745e+07	9.7123e+08	401031	1.5069e+07	7.94238e+08	1.7336e+08	4.90189e+06	1.52198e+07	7983.28	1.18524e+07	3.25766e+06	863691	99280.7	1.41907e+07	2231.67	4.47629e+06	1.1077e+06
PC 40:7|PC 18:1_22:6	[M+H]+	832.585	C48H82NO8P	PC	11205.7	172132	426505	5.67244e+06	8.70855e+06	1.61045e+07	7.39709e+06	2.03574e+07	1.20634e+08	3.85869e+07	6.65183e+07	4.73394e+07	3.2889e+08	1.34206e+09	4.05365e+08	1.22112e+07	9.49781e+07	8.99153e+08	3.67403e+06	2.56387e+07	6.80932e+07	1.79525e+07	6.97645e+07	7.88496e+07	3.84738e+07	5.48599e+07	5.16086e+08	1.56707e+08	3.36472e+07	3.51038e+09	7.21542e+06	1.08076e+07	5.6098e+08	1.30259e+09	7.79841e+07	6.02228e+08	6.70633e+06	1.01026e+07	3.27477e+07	2.25396e+07	2.59446e+06	1.18919e+07	420096	7.24203e+06	2.05917e+06
PC 40:8|PC 20:4_20:4	[M+H]+	830.569	C48H80NO8P	PC	742090	444647	1.20254e+06	1.1129e+07	1.91548e+07	3.84773e+07	1.71531e+07	4.88186e+07	4.21904e+07	8.08019e+07	1.24775e+08	8.93618e+07	2.70285e+08	1.51746e+09	1.49218e+07	1.84677e+07	1.32151e+08	2.00959e+08	5.52532e+06	4.02207e+07	1.05331e+08	3.70693e+07	1.56054e+08	1.78842e+08	7.58899e+07	1.0802e+08	9.34598e+08	2.78055e+08	5.40236e+07	3.82507e+07	1.62098e+07	2.25655e+07	1.06681e+09	1.1853e+09	1.02561e+08	1.82366e+08	1.43967e+07	2.17319e+07	6.52467e+07	3.39865e+07	4.11847e+06	1.88189e+07	432372	8.14939e+06	2.49384e+06
PC 40:9	[M+H]+	828.554	C48H78NO8P	PC	552.088	1001.16	2217.52	25859	51917.5	93364.3	15142.1	29291.6	55981.3	0	4755.97	7035.65	353932	1.08449e+06	303371	1200.59	171641	49280.6	0	662.467	2103.39	4353.33	809.399	4308.88	511566	625643	5.53249e+06	10033.3	3689.85	231425	1466.02	3188.98	105761	614907	43802.7	19254.9	996.248	10925.2	29784.9	29871.7	886.626	5881.76	155.947	14441	0
PC 41:10	[M+H]+	840.554	C49H78NO8P	PC	273348	138770	338541	115186	197984	345747	147314	306002	5348.75	139832	38850.4	25625.5	32054.1	6.02922e+06	1.51795e+06	50350.9	47617.7	539582	1242.52	123244	3209.46	262666	1.07904e+06	9869.58	2893.41	58181.9	22025.8	21858	187604	521655	40794.2	67185	3.71624e+06	151469	226869	362393	1898.72	146493	2167.6	855223	100385	459967	69456.5	1.12178e+06	400909
PC 41:7	[M+H]+	846.601	C49H84NO8P	PC	81469	8757.01	38046.8	15846.2	15791.1	125201	5821.65	239963	69952.1	2344.56	902481	664184	41743.5	1.87794e+07	5.95817e+06	11153.8	1.02043e+06	197372	585.634	304591	751780	83563.2	898425	296922	397752	699471	4.80953e+06	1.98813e+06	435490	1.06401e+07	14466.5	160598	9.79004e+06	208770	1.15786e+06	285856	4787.93	239577	103607	169797	4339.15	53044.2	12518.3	388243	98599.9
PC 42:10|PC 20:4_22:6	[M+H]+	854.569	C50H80NO8P	PC	1062.28	35785	14866.5	511739	753899	3.4425e+06	670384	1.74689e+06	3.8396e+06	4.0227e+06	6.40704e+06	4.51604e+06	1.65941e+07	7.11517e+07	2.00165e+07	1.15631e+06	7.97744e+06	3.16411e+07	299192	1.88818e+06	4.59253e+06	1.62815e+06	6.38045e+06	6.59069e+06	2.23743e+06	3.0814e+06	2.89707e+07	1.12744e+07	2.41074e+06	1.40998e+08	608618	833851	4.51546e+07	9.03273e+07	5.3767e+06	9.29255e+06	1.43429e+06	740964	2.1808e+06	3.65954e+06	391908	1.56331e+06	143410	2.44169e+06	789060
PC 42:3	[M+H]+	868.679	C50H94NO8P	PC	92200	17742.1	35902.3	8551.85	24116.6	3072.99	1900.95	26080.5	1880.38	35449.5	52278.6	83608.1	609788	3.11793e+06	84324.1	6375.68	74206.2	34599.2	61.6166	61333.1	82553.7	6443.92	66558.9	19743.2	142832	163129	146645	6447.04	106716	509359	2865.02	15687.9	352566	91971.3	62720.7	3607.49	9848.81	16594.7	10301.5	35920.3	2079.89	0	555.501	0	0
PC 42:4	[M+H]+	866.663	C50H92NO8P	PC	82322.3	47076.6	25104.4	1681.14	9970.11	11783.1	47391.6	112749	2653.59	186692	329724	228336	1.19098e+06	5.18583e+06	262075	6813.37	16045.9	9099.55	10432.6	99631.4	70908.7	18920.1	40225.1	33340.8	216458	285409	24014.9	731637	165348	122057	31851.3	13268.4	39933.6	2.50981e+06	213949	26404.3	34907	55872.9	7697.62	40490.5	3467.9	53619.4	4784.87	14847.7	20367.4
PC 42:5	[M+H]+	864.648	C50H90NO8P	PC	5963.55	48744.5	2697.26	71603	129072	5293.01	109163	28205.4	5208.35	347291	8818.53	6033.94	3.92713e+06	1.56361e+07	68651.1	82959.2	5465.22	10676.7	51382	28842.5	19164.4	1557.58	77340.8	9459.77	498498	3330.03	91006.7	1.98515e+06	429666	51198.2	83798.9	1555.19	122944	9.26026e+06	11861	4937.72	73211.6	135371	8122.35	179988	30658.6	10886	947.748	7175.41	0
PC 42:8|PC 20:2_22:6	[M+H]+	858.601	C50H84NO8P	PC	178192	60254.8	152499	795923	1.18013e+06	4.34433e+06	995421	2.87305e+06	5.67743e+06	5.70567e+06	9.25509e+06	6.81616e+06	5.54007e+07	2.49048e+08	7.88145e+07	1.53023e+06	1.16544e+07	1.94042e+07	475078	3.20841e+06	9.13988e+06	2.35705e+06	7.8104e+06	9.18033e+06	6.02896e+06	8.30774e+06	1.42417e+08	2.77103e+07	5.6836e+06	1.73102e+08	1.30466e+06	1.85999e+06	9.43978e+07	1.3689e+08	9.44399e+06	1.62486e+07	1.23599e+06	1.76281e+06	5.44145e+06	4.79858e+06	504072	2.55108e+06	55680.3	1.03892e+06	327996
PC 42:9	[M+H]+	856.585	C50H82NO8P	PC	0	569.352	1206.72	30149	104424	227874	22837.6	45714.2	39763.6	2675.43	9574.21	6815.62	386713	1.66293e+06	1.21292e+06	23808.8	357165	577376	303.97	1901.61	1755.69	0	0	7466.35	460724	894599	1.10125e+07	15639.2	4481.8	16523.6	2020.74	2244.3	177453	963249	167991	195521	21060.7	42283.5	179307	25812.7	0	7022	51.9394	0	0
PC 44:12	[M+H]+	878.569	C52H80NO8P	PC	1298.33	3360.45	8026.52	107741	148707	41469.2	92109.8	231482	108022	166403	296480	333891	1.22359e+06	5.27577e+06	1.54065e+06	49537.4	387406	763640	20916.3	120936	340984	202915	754716	256758	113221	162537	3.01136e+06	790978	155930	5.98744e+06	41769.6	61452.3	3.34764e+06	7.23061e+06	447200	728350	157917	255184	733820	2.45938e+06	296556	1.30467e+06	78141.5	1.49159e+06	526820
PC 44:5	[M+H]+	892.679	C52H94NO8P	PC	2858.88	24189.4	42944.3	29103.1	50703.1	67037.2	23506	114503	6949.52	208865	309092	214814	1.2802e+06	5.44978e+06	1.12664e+06	25542.1	169167	25543.3	16180.1	113911	309975	82021.2	239395	120704	236745	273443	2.61253e+06	682552	150881	2.65503e+06	17506.1	34962.4	2.31993e+06	2.76518e+06	144447	6462.54	26515.6	29680.1	2869.89	20939	2756.14	6035.67	712.486	7539.43	7084.1
PC O-31:0	[M+H]+	706.575	C39H80NO7P	EtherPC	1071.36	16306.3	67908.8	8541.13	2800.71	2464.69	1187.32	5419.14	8846.59	10584.5	1693.42	3542.59	175962	107421	15052.6	0	2859.65	0	2764.32	13810.7	3146.56	4854.68	10522.9	6360.83	71775	2326.27	38689.6	303763	58777.5	39150.5	7539.66	1394.86	211702	174318	0	0	9545.26	7335.48	3109.68	389829	36640	98280.9	184897	3.22451e+06	1.06179e+06
PC O-32:0|PC O-16:0_16:0	[M+H]+	720.59	C40H82NO7P	EtherPC	1.12311e+06	577136	1.27502e+06	691493	995938	1.67637e+06	821262	1.90939e+06	1.72741e+06	907883	1.50845e+06	1.03331e+06	9.26099e+06	4.07825e+07	1.12941e+07	346415	2.47958e+06	3.87216e+06	197605	1.20653e+06	2.91757e+06	884168	3.35643e+06	3.53327e+06	1.98967e+06	2.62106e+06	2.53906e+07	7.33583e+06	1.49694e+06	3.09601e+07	361610	526247	2.46891e+07	2.13486e+07	1.29398e+06	2.07067e+06	714991	1.10175e+06	3.38693e+06	1.2434e+07	1.3822e+06	5.75532e+06	3.50166e+06	5.9929e+07	1.87717e+07
PC O-32:1|PC O-16:1_16:0	[M+H]+	718.575	C40H80NO7P	EtherPC	182876	150851	359906	161591	267216	536071	296480	791910	447561	639328	1.099e+06	797175	6.55584e+06	2.79945e+07	7.94543e+06	213678	1.65247e+06	2.52996e+06	7438.45	527256	1.43271e+06	9354.4	1.46722e+06	263601	1.06771e+06	1.47101e+06	274438	4.08024e+06	812865	1.84312e+07	182067	280917	1.46962e+07	2.0176e+06	837270	18878.4	5721.11	311266	17556.6	2.4582e+06	276384	1.2541e+06	148488	3.19101e+06	939906
PC O-33:6	[M+H]+	722.512	C41H72NO7P	EtherPC	143596	48166.6	7673.89	113791	176108	470658	119399	322162	364631	205425	372277	284555	506782	3.14562e+06	1.31292e+06	83530.7	505310	1.14542e+06	40397.2	155104	496144	180665	1.08214e+06	1.50153e+06	202336	327781	3.87262e+06	737939	178147	4.72856e+06	69884.3	90496.7	5.47751e+06	2.05047e+06	303839	798700	79979.6	114919	463724	1.26114e+06	162585	814428	70372.1	1.41463e+06	511264
PC O-34:0	[M+H]+	748.622	C42H86NO7P	EtherPC	6630.78	22329.9	22061	653.017	114229	16719.7	60217.6	53477.5	11614.5	81237.8	165674	95329.9	1.3205e+06	5.61171e+06	1.11226e+06	28095.1	144561	28357	1360.3	167538	59269.4	5093.84	334638	60306.2	59189	41341	751261	868581	78434.5	218371	24000	33655.6	1.55872e+06	41169	40849.4	79397.6	81994.1	144571	27151.3	2.15299e+06	271133	308329	613118	9.8075e+06	2.2828e+06
PC O-34:1|PC O-18:1_16:0	[M+H]+	746.606	C42H84NO7P	EtherPC	1727.46	709807	1.63203e+06	615612	883729	1.5481e+06	698245	1.67501e+06	106730	1.60576e+06	2.76321e+06	1.9415e+06	1.23788e+07	5.49705e+07	1.46079e+07	483384	3.60268e+06	5.27846e+06	373318	2.36694e+06	5.95769e+06	1.28513e+06	4.28343e+06	4.4943e+06	2.30059e+06	2.89677e+06	2.8147e+07	8.73163e+06	1.92427e+06	3.86801e+07	417005	532203	2.97556e+07	4.08394e+07	2.52512e+06	3.99033e+06	917551	1.43318e+06	4.3623e+06	6.72733e+06	822141	3.49735e+06	1.21879e+06	1.94641e+07	5.79662e+06
PC O-34:2	[M+H]+	744.59	C42H82NO7P	EtherPC	580878	336935	398106	146724	221125	110320	181739	215157	96991.2	371223	27150.9	78418.2	4.30296e+06	1.77864e+07	1.45703e+06	66848.9	301098	581639	119118	653390	523404	1761.21	173805	51779.4	917510	275436	2.49984e+06	3.90391e+06	869409	3.83434e+06	150031	187161	2.23575e+06	1.16437e+07	205128	486301	354214	24788.4	214074	1.98586e+06	262272	310791	604017	1.17427e+07	3.81123e+06
PC O-34:3	[M+H]+	742.575	C42H80NO7P	EtherPC	1.08443e+06	138479	3404.83	344120	410801	1653.04	326105	2374.18	25456.3	577068	5334.69	513.279	890212	4.83318e+06	11856.4	367951	1.04355e+06	43095.3	239413	357851	1541.58	400818	1.28282e+06	2943.1	359549	2221.18	10928.4	2.16608e+06	298436	148080	375491	318563	159536	5.82626e+06	6878.31	15734.3	342597	307922	16000.7	2.82028e+06	326708	1060.92	167922	2.65643e+06	32118.6
PC O-34:4	[M+H]+	740.559	C42H78NO7P	EtherPC	2711.05	1413.29	27883.7	45712	383637	2189.7	71556.5	196879	24790.4	22040.2	409374	292041	1.14676e+06	87519.1	247450	45941.9	694589	47145.6	7383.95	257436	692668	496490	2.30571e+06	2.54683e+06	229350	345664	16593	999902	237494	630904	3545.56	155570	8.2374e+06	3.09395e+06	383084	21800.9	84003	117262	31260.4	129219	299115	1.37349e+06	2728.07	1.87478e+06	595357
PC O-34:5	[M+H]+	738.543	C42H76NO7P	EtherPC	355376	183637	501476	51093.6	96311.6	0	37717.6	132229	23869.2	47070.1	68549.4	99355.4	426086	47634.7	490232	15286.8	91417.9	0	17871.9	79986	311958	25927.4	155250	5842.89	64377.8	31973.4	276315	411132	2140.6	0	18921.5	31402.8	2.15301e+06	1.23476e+06	120353	27221.6	30113.2	28472.1	66003.7	612318	63798.1	208642	27947.8	13523	199481
PC O-35:8	[M+H]+	746.512	C43H72NO7P	EtherPC	1.94853e+06	944128	310501	372363	609081	75376.5	686573	6883.7	92182.1	734002	6450.76	6452.53	4.91475e+06	2.10191e+07	50499.7	263552	37715.1	192505	133857	11620.5	23322.5	733228	36872.2	47961.7	884952	13626	49344.8	3.58997e+06	419.413	187288	198485	3531.83	10686.6	1.5097e+07	4016.18	1180.76	363401	4755.01	15950.5	3.62068e+06	1878.3	256362	240151	970071	323870
PC O-36:1	[M+H]+	774.637	C44H88NO7P	EtherPC	17809.3	32526.4	24059.1	3619.1	4558.56	2650.63	13159.8	12289.5	1813.57	16680.8	38630.3	8915.57	5464.91	1.66102e+06	162977	2603.39	56106.6	26230.3	4295.67	59246.6	6518.26	6222.93	24480.2	9337.79	17029.6	42154.1	64965.4	525.115	55037.3	105395	1282.38	5033.95	253104	32590.5	55046	11998.8	18111	47131.9	15641.5	520293	57835.5	664574	351957	5.01477e+06	1.70782e+06
PC O-36:4|PC O-16:0_20:4	[M+H]+	768.59	C44H82NO7P	EtherPC	2.55414e+06	1.01856e+06	4.79847e+06	807910	206788	312260	1.26151e+06	595043	252852	3.71918e+06	685284	578722	2.64138e+07	1.13353e+08	2.87207e+06	905595	655326	117123	646700	4.47461e+06	1.32284e+07	1.81982e+06	631738	917580	4.50488e+06	702237	6.29415e+06	1.83439e+07	260106	8.33807e+06	733803	116501	2.85127e+06	8.80829e+07	138773	479920	1.95409e+06	2.84284e+06	1.12713e+06	4.198e+06	197813	474583	1.62119e+06	3.47709e+07	1.75789e+06
PC O-36:5|PC O-16:1_20:4	[M+H]+	766.575	C44H80NO7P	EtherPC	2.36775e+06	1.24287e+06	3.12368e+06	463520	798094	26728	1.19191e+06	3.45551e+06	123550	3.15087e+06	5.87081e+06	193139	2.06864e+07	9.68041e+07	2.79483e+07	809529	6.12844e+06	68186.5	450053	2.90791e+06	8.10902e+06	1876.33	4.08096e+06	287527	2.64235e+06	60517.9	554407	1.22691e+07	2.77297e+06	3.41625e+06	600940	885996	363148	132963	3.75247e+06	65042.6	821611	1.23965e+06	3.78611e+06	2.53748e+06	344817	218260	98664.8	1.73524e+06	466630
PC O-37:10	[M+H]+	770.512	C45H72NO7P	EtherPC	134218	67010.6	160884	19189	15158.2	14846.6	29698.6	123597	6953.7	67835.7	150207	17101.3	352131	2.62071e+06	55674.2	33086.7	325835	36852.2	5349.42	133949	326882	34004.7	354509	51669.3	91201.9	60150.1	151014	349440	106157	176178	7440.68	25480.2	169421	1.39724e+06	112338	13242.9	54755	67195.7	14400.1	109035	138876	485700	87988.5	1.9141e+06	576921
PC O-37:4	[M+H]+	782.606	C45H84NO7P	EtherPC	2095.76	85247.7	128137	19863.8	27215.5	4410.39	3915.62	12544.4	3666.15	2931.23	3531.27	488.17	3719.26	311103	60492.6	1551.38	4650.49	26.1077	242.766	2431.44	7373.95	652.451	38743.9	12252.1	2302.67	1424.91	0	19598.2	7389.82	0	924.84	1291.22	3151.97	331064	1319.06	0	9118.15	4342.51	11350.3	65878.4	936.407	90605.3	72405.8	11499.3	3301.07
PC O-37:8	[M+H]+	774.543	C45H76NO7P	EtherPC	564395	585758	1.47354e+06	270922	454280	911066	383214	1.0204e+06	941910	280432	931678	660580	4.25082e+06	2.0049e+07	7926.18	183792	1.4357e+06	11371.4	81330.3	543312	1.45573e+06	492525	2.01845e+06	2.2189e+06	347131	659255	6152.59	2.88288e+06	586377	46161	152259	236980	37737	5.35226e+06	911651	4670.14	141606	397420	14198.6	3.27005e+06	378056	1.79411e+06	218206	4.18358e+06	1.38032e+06
PC O-37:9	[M+H]+	772.528	C45H74NO7P	EtherPC	26051.3	1897.55	1.09747e+06	26305.9	1790.21	542201	36677.9	971106	830827	106537	747055	597002	172135	1.37631e+06	3.23355e+06	32035.3	1.30726e+06	1.65601e+06	5833.34	9513.61	1.82066e+06	67254.7	1.79055e+06	1.64226e+06	145883	748242	1.17155e+06	516338	7739.51	2.57361e+06	28463.3	214937	9.10589e+06	1.05766e+06	1.01723e+06	1.49119e+06	30807	367761	993472	47852.6	1058.84	1.11861e+06	2641.57	67516.4	535135
PC O-38:4	[M+H]+	796.622	C46H86NO7P	EtherPC	141278	157712	2.01662e+06	106946	122216	693436	147788	1.44865e+06	23434.6	243797	1.53103e+06	1.43762e+06	2.5946e+06	1.03988e+07	497698	77040.7	2.16765e+06	4.00838e+06	1065.11	1.21276e+06	3.91445e+06	17862.2	2.18944e+06	2.05054e+06	331313	1.61176e+06	1.87709e+07	1.41748e+06	935944	1.99509e+07	43448.6	318216	1.74312e+07	5.99092e+06	1.36618e+06	2.73141e+06	217931	1.01503e+06	3.12602e+06	854415	566466	2.2727e+06	1.27237e+06	2.15537e+07	7.09142e+06
PC O-38:5|PC O-18:1_20:4	[M+H]+	794.606	C46H84NO7P	EtherPC	1.6245e+06	1.07872e+06	1.78132e+06	646236	1.08434e+06	595433	1.09728e+06	3.05481e+06	496037	3.19912e+06	6.55993e+06	4.53077e+06	1.86958e+07	8.13629e+07	9.08771e+06	753226	6.59568e+06	1.04964e+07	560795	4.29851e+06	1.11204e+07	1685.7	5.64436e+06	5.87628e+06	3.71819e+06	6.21118e+06	5.20519e+07	1.42413e+07	3.26962e+06	1.95136e+07	724094	1.03025e+06	3.78261e+07	6.86097e+07	4.85636e+06	2.71232e+06	1.51038e+06	2.23169e+06	8.00377e+06	5.9929e+06	708577	3.22808e+06	804290	1.46755e+07	4.2277e+06
PC O-38:6	[M+H]+	792.59	C46H82NO7P	EtherPC	132519	99686	867381	34880.1	276997	20676.6	43202	545720	22952.4	182875	1.55975e+06	1.16286e+06	1.49448e+06	4.44334e+06	59201.6	34211	1.33922e+06	325419	11509.6	1.05648e+06	2.56135e+06	70028.9	924671	1.26758e+06	163785	915946	191072	1.35622e+06	801669	2.96779e+06	54579.2	227151	1.30642e+07	2.43407e+06	1.32902e+06	333684	140589	531912	223782	509721	244831	1.24312e+06	440956	7.51426e+06	2.6677e+06
PC O-38:7	[M+H]+	790.575	C46H80NO7P	EtherPC	42490.5	27382.1	77040.3	131799	218977	432399	112115	299425	254897	12718.2	27786.2	23029.7	1.14045e+06	4.96883e+06	1.47225e+06	61241.5	458982	759456	2093.4	18639.8	54968.9	9490.39	26290.4	39526.9	1.53611e+06	2.22231e+06	2.15253e+07	151549	44378.4	989226	29203	40531.6	2.19461e+06	3.96508e+06	263640	530918	75498	118769	403582	51537.8	7715.22	11980	363.139	28324.5	0
PC O-38:8	[M+H]+	788.559	C46H78NO7P	EtherPC	22884.4	16655.5	34856.1	34137.7	67993.4	121467	32796.9	75056.7	77015	6421.56	6652.8	1390.16	42506	1.02681e+06	254107	12560.8	112599	194566	0	4179.3	2137.13	0	11259.7	13788.7	505000	754162	6.23418e+06	5238	773.826	14284.4	992.755	4125.19	234681	169685	62761.4	73401.4	13240.9	19873.8	62317.6	12840.6	1223.13	4188	0	8569.16	2679.03
PC O-39:10	[M+H]+	798.543	C47H76NO7P	EtherPC	116801	146713	217065	102569	94848	19932.7	126520	78631.8	12615.7	57361.6	42696.8	11275	1.36536e+06	2.23527e+06	21552.4	112900	48077.7	5568.86	46976.9	120945	56232.5	314164	7783.16	1.74363e+06	776418	30704.6	143742	2.66038e+06	20124.6	161073	11174.4	29094.1	223018	1.25095e+07	32540.2	9238.43	189843	14345.3	11271.7	32834.8	113051	56026.9	111720	488493	191454
PC O-39:8	[M+H]+	802.575	C47H80NO7P	EtherPC	266439	110689	407.342	78885.3	2188.11	0	70449.4	175115	0	2476.25	1721.17	8073.86	955627	27195.6	83174.2	28614.4	9852.81	0	16148.6	9269.55	18343.2	3503.43	33393.7	14408.5	5195.63	4514.29	0	526838	126813	247279	1203.29	2493.31	90863.1	2.54592e+06	8406.72	34929.1	63978.7	81729.2	7852.77	841781	5086.34	440755	148627	8408.3	0
PC O-39:9	[M+H]+	800.559	C47H78NO7P	EtherPC	0	0	1090.88	4166.31	2140.58	11127.9	2137.89	7635.15	2769.25	0	2209.03	0	20095.8	257399	43121.9	609.134	92930.7	107666	0	900.554	2446.61	0	0	2035.05	211547	327563	3.12402e+06	0	1075.48	4087.95	537.436	1594.37	41857.3	356263	36577.1	48180	1773.31	7536.16	32735.1	0	794.25	0	0	0	1475.65
PC O-40:4	[M+H]+	824.653	C48H90NO7P	EtherPC	1838.24	153471	211557	26960.5	6222.3	68306	22166.7	75484.7	5407.1	50567	53049.7	25602	3490.43	1.31796e+06	950717	1635.11	181538	68991.6	8592.72	46294.5	293074	1808.11	147183	84572	76299.2	85790	531547	15648.9	68305	857551	6412.32	2000.91	772408	1.05377e+06	55753.6	70794.4	130287	190576	309228	337858	68772.3	191327	300573	4.63215e+06	1.48031e+06
PC O-40:7	[M+H]+	818.606	C48H84NO7P	EtherPC	64101.1	60450.1	155255	2406.69	43891.2	5662.42	10332.8	60117.6	594.82	7701.7	10936.3	77396.7	2014.54	187381	93537.1	11341.8	13469.6	40207.4	7016.37	172108	475685	10995.9	27939.1	102023	3782.06	3243.09	58554.7	11601.6	25833.2	639359	10226.5	16255.6	489741	724819	33884.7	123526	4576.45	164524	80754.7	1.38602e+06	164450	738705	210830	3.82803e+06	1.19524e+06
PC O-40:8	[M+H]+	816.59	C48H82NO7P	EtherPC	1537.84	3382.38	4303.7	21688.3	35676.6	67785.1	19290.8	39025.6	34717.9	3388.56	13705.8	1772.03	304007	1.35022e+06	512401	11339.1	130868	177881	453.43	8147	7073.5	0	7546.35	0	418159	520579	5.35621e+06	4373.18	2631.01	34215.2	890.421	638.618	69542	1.46054e+06	76770	104586	12218.9	20756.7	64475.7	0	999.728	3299.2	413.144	0	0
PC O-40:9	[M+H]+	814.575	C48H80NO7P	EtherPC	30293.6	18819	39264.1	82063.1	218953	327716	133513	168666	222382	19429.6	33539.4	5141.34	930012	6.16522e+06	1.66041e+06	3685.93	761076	960460	313.362	34649.2	51821.9	2791.83	34477.2	62306.4	1.95336e+06	2.49916e+06	2.47796e+07	180524	44372	856664	10674.1	40346.7	2.25782e+06	4.93837e+06	315773	82821.7	27030.7	61869	222553	24169.9	3599.66	21035.7	955.428	17086.8	4142.61
PC O-41:11	[M+H]+	824.559	C49H78NO7P	EtherPC	20585.3	5116.92	245309	45910.4	1250.64	8046.61	388.451	160191	168508	750663	157399	113015	7.5991e+06	112911	1.07221e+06	193597	218991	34486.4	43289.9	4927.82	224826	282968	448281	389442	1.11386e+06	101798	892434	1373.7	514.487	2.337e+06	107.041	1608.89	2.06827e+06	3.24338e+07	3646.43	21754.8	312038	3166.05	260797	65732.4	2280.41	428367	3830.19	2.19939e+06	648226
PC O-42:10	[M+H]+	840.59	C50H82NO7P	EtherPC	0	1146.49	3639.34	45285.3	53062.7	125860	48621.4	102001	149616	9386.63	14545.5	19288.3	396531	2.37314e+06	908137	17300.1	145309	395339	468.346	8105.84	11380.4	1918.26	14654.2	27405.9	760604	896696	7.9363e+06	68624.1	24414.5	712771	5077.68	9104.54	814743	2.36977e+06	91331.6	246012	18471.7	33412.4	108862	10012.5	797.986	0	0	0	3239.3
PC O-42:11	[M+H]+	838.575	C50H80NO7P	EtherPC	2137.53	3912.72	11140.9	9561.39	93330.1	216116	53008.6	158856	146327	4961.82	26834	5894.67	749586	3.45362e+06	921029	5387.07	500785	751901	1336.92	20581.4	90531.4	0	14682.6	15300.5	864889	1.20125e+06	1.11891e+07	88073.5	24670.2	646575	4808.79	7633.83	1.34144e+06	381532	170124	278648	16485	31523.8	88704.8	0	930.016	4908.68	0	9504.42	3398.39
PC O-42:9	[M+H]+	842.606	C50H84NO7P	EtherPC	1030.74	5227.88	3039.34	73530.3	187586	343118	43521.6	276225	224268	3208.68	27163.1	7830.34	67636.8	4.1349e+06	1.78522e+06	63687.6	808111	1.21018e+06	0	2824.49	77368.6	2089.6	20162.5	34107.9	776903	2.08741e+06	1.99683e+07	37309.7	11133.6	662677	9492.53	9364.45	652397	268270	280467	469243	57117	48377.5	94528	24237	1019.67	7208.34	0	22461.5	2221.39
PC O-44:12	[M+H]+	864.59	C52H82NO7P	EtherPC	0	1559.83	4562.56	3501.91	16550.8	34332.3	6157.41	18219.7	37925.7	1551.2	2378.75	3741.82	285978	1.17146e+06	346430	16383.9	113140	105908	265.256	5570.87	14390.3	0	0	290435	344881	469326	3.8614e+06	5734.89	939.887	59541.2	0	0	31657.5	977926	19209.2	48785.7	3958.36	9683.58	21646.5	12029.3	0	0	0	0	12950.4
PE 34:1|PE 16:0_18:1	[M+H]+	718.538	C39H76NO8P	PE	87787.4	392402	552543	1.58276e+06	2.1695e+06	78302	1.64267e+06	2.25722e+06	22164.5	665348	977532	943541	3.88411e+06	2.7996e+06	2.74984e+06	5.35665e+07	651752	14267	79035.4	347045	390672	3.13336e+06	3.6887e+06	3.81421e+06	2.71603e+06	2.65216e+06	2.45262e+06	1.04922e+06	1.64272e+06	24382.7	460736	852812	1.26112e+06	2.36755e+06	1.85211e+06	1.54386e+06	740137	1.1827e+06	1.7001e+06	1.05038e+06	1.07558e+06	1.14677e+06	266907	300314	337364
PE 34:2|PE 16:0_18:2	[M+H]+	716.523	C39H74NO8P	PE	704013	441211	544935	6.67697e+06	8.82694e+06	1.05926e+07	8.65236e+06	1.23024e+07	1.33487e+07	7.1357e+06	9.57246e+06	9.17032e+06	3.6737e+07	2.76574e+07	3.24394e+07	7.43239e+08	6.98146e+06	7.72954e+06	1.38032e+06	3.74797e+06	4.20502e+06	1.19822e+07	1.4417e+07	1.46785e+07	1.62912e+07	1.76358e+07	1.8991e+07	1.12408e+07	1.73097e+07	2.11136e+07	6.7183e+06	1.09511e+07	1.55186e+07	1.91713e+07	1.3679e+07	1.38339e+07	6.32758e+06	9.2508e+06	1.43099e+07	7.84278e+06	8.28318e+06	8.76593e+06	841096	904208	966426
PE 35:2|PE 17:0_18:2	[M+H]+	730.538	C40H76NO8P	PE	24078	108494	5823.93	336942	561734	22733.4	274671	20131.7	4566.76	323928	19050.9	77723.9	1.55603e+06	1.10036e+06	67385.9	6.99654e+06	16650.5	93959.3	19990.6	174593	49233.1	116486	36876.8	93220.1	589969	30792.1	93880.7	526439	814102	72423.2	269891	45745.8	77430.1	444804	818420	178178	335835	538585	46162.6	271320	341551	3232.39	20854.4	2870.68	2269.09
PE 36:1|PE 18:0_18:1	[M+H]+	746.569	C41H80NO8P	PE	8948.9	664705	1.12968e+06	184977	571227	713988	141841	559049	568083	134276	139330	147893	695451	508774	524041	1.2986e+07	143253	7265.51	11108	12434.4	163255	290597	814263	855189	275066	416559	440248	170879	8618.01	1286.46	1157.14	8216.59	188376	407278	327817	7780.7	113493	258862	434336	199757	2071.23	515072	30406.1	740920	745394
PE 36:4|PE 18:2_18:2	[M+H]+	740.523	C41H74NO8P	PE	14560.9	1.08495e+06	250063	1.18875e+07	2.00853e+07	1.17224e+06	1.86344e+07	3.43522e+07	957696	2.02985e+07	402932	278878	3.59024e+06	6.70933e+07	696046	2.04475e+09	2.7854e+07	30712	2.19845e+06	1.47353e+07	96150	2.61442e+07	3.58818e+07	1.78768e+06	4.67365e+07	898579	825945	2.50216e+07	5.00804e+07	663662	1.5223e+07	2.77311e+07	530150	4.25736e+07	3.86485e+07	597131	1.3592e+07	2.62386e+07	595529	1.56258e+07	1.8204e+07	557483	2.27798e+06	3.01921e+06	84028.9
PE 36:5|PE 18:2_18:3	[M+H]+	738.507	C41H72NO8P	PE	303.526	459.922	23519	19986.4	481325	524189	582827	886784	4.07961e+06	137589	749676	709221	413393	255846	2.07673e+06	8.10556e+07	1.08181e+06	1.9422e+06	4941.68	618044	687292	26673.2	1.07944e+06	1.16259e+06	103498	1.63638e+06	1.73978e+06	209991	364605	1.75173e+06	102889	176634	1.00816e+06	313770	1.91154e+06	1.77146e+06	28089.9	456091	763980	18691.5	200017	243020	21233.9	6752.04	29639.6
PE 38:4|PE 18:0_20:4	[M+H]+	768.554	C43H78NO8P	PE	67086.8	3.34099e+06	4.86876e+06	690553	2.42732e+07	621115	2.351e+07	3.63296e+07	579279	2.21e+07	3.02685e+07	2.95891e+07	3.21423e+06	7.29776e+07	7.53786e+07	3.0946e+09	3.74448e+07	370373	206062	1.62494e+07	2.00915e+07	1.81578e+06	5.42514e+07	5.48016e+07	4.3393e+07	4.46454e+07	4.62699e+07	2.70313e+07	4.19916e+07	504338	1.35663e+07	2.3894e+07	340302	6.16652e+07	4.60209e+07	578783	1.52805e+07	2.4841e+07	3.48228e+07	2.07021e+07	2.18855e+07	2.38314e+07	4.56048e+06	5.26927e+06	5.76424e+06
PE 38:5|PE 16:0_22:5	[M+H]+	766.538	C43H76NO8P	PE	69101.6	64916.5	1.46135e+06	17654.7	184724	2.02663e+07	67728.3	1.32982e+06	2.03319e+07	142887	1.56318e+06	1.1455e+06	665780	425901	5.09795e+07	1.33822e+07	2.59562e+06	2.03703e+07	18033.7	149942	1.78665e+06	157152	276087	2.40906e+06	150260	3.24303e+06	3.78896e+07	229630	200072	3.74177e+07	193520	247759	1.67941e+06	492534	281776	3.09574e+07	52326.2	148560	1.06324e+06	207851	218701	669960	115049	100944	114307
PE 38:6|PE 16:0_22:6	[M+H]+	764.523	C43H74NO8P	PE	32429.7	70364	429000	5904.24	718716	1.82553e+07	4967.61	1.98643e+07	1.75631e+06	1.26943e+06	1.62878e+07	1.60082e+07	2906.33	3.14005e+06	4.57291e+07	2.46242e+06	3.41625e+07	4.00311e+07	3798.95	918231	1.92597e+07	2459.74	3.7175e+07	3.78625e+07	2.07952e+06	3.41738e+07	3.65742e+07	1.84114e+06	2.82123e+06	2.83495e+06	774617	1.26116e+06	2.06331e+07	94045.1	3.38775e+07	3.16788e+07	4411.95	586983	1.73783e+07	328164	395594	1.04486e+07	98769.2	1.66463e+06	1.68109e+06
PE 38:7|PE 16:1_22:6	[M+H]+	762.507	C43H72NO8P	PE	615.777	4301.24	36449	219111	290178	346531	258195	394868	186959	340059	438599	458058	1.34106e+06	978535	821625	120096	160949	5.70683e+06	84314.8	385836	201140	584811	661170	278756	817498	538432	831225	500414	764936	818963	220880	499286	599587	1.54345e+06	1.10178e+06	998379	129914	216125	271487	104046	123296	152513	7665.95	8712.82	8960.34
PE 40:4	[M+H]+	796.585	C45H82NO8P	PE	5282.88	849369	198165	734892	809443	76252.6	734110	1.68904e+06	79312.6	767504	21267.9	113219	2.90242e+06	2.57036e+06	253040	7.16974e+07	31319	185371	141020	845669	44290.2	1.50215e+06	2.3528e+06	157457	1.69052e+06	2.11554e+06	137537	802244	1.43992e+06	89586.4	447989	805141	1.38788e+06	1.85171e+06	1.85807e+06	235097	621758	1.14975e+06	30231.8	826595	53875.4	38212.7	561081	24229.6	14134.7
PE 40:5|PE 18:0_22:5	[M+H]+	794.569	C45H80NO8P	PE	40023.1	189685	142355	1.17802e+06	1.87183e+06	86822.5	1.42761e+06	648323	93237.8	1.14202e+06	226076	268602	4.51503e+06	4.28257e+06	206846	1.29077e+08	3.03658e+06	42884.8	220839	399471	530118	2.41501e+06	3.87635e+06	4.19714e+06	3.2713e+06	741684	29935.5	1.75433e+06	2.91026e+06	122462	976718	1.69924e+06	3.14678e+06	2.69971e+06	2.74549e+06	114862	980046	1.70631e+06	44788.3	1.02787e+06	1.15003e+06	1.24885e+06	183542	120190	20190.9
PE 40:6|PE 18:1_22:5	[M+H]+	792.554	C45H78NO8P	PE	209.379	102916	469780	1.37252e+06	1.59674e+06	6.54289e+06	1.86138e+06	2.92836e+06	6.56517e+06	2.82183e+06	3.4855e+06	4.32591e+06	3.58787e+06	8.2031e+06	1.34959e+07	3.99284e+08	4.07655e+06	1.21376e+07	492430	3.01431e+06	3.55738e+06	1.78985e+06	4.11631e+06	1.30064e+07	6.71377e+06	6.32712e+06	8.86436e+06	2.99239e+06	6.79891e+06	8.57815e+06	1.75758e+06	3.2474e+06	5.67049e+06	5.84353e+06	5.75698e+06	1.04739e+07	1.50869e+06	2.68778e+06	7.54381e+06	1.00765e+06	1.09336e+06	1.27149e+06	5257.03	1.43117e+06	1.43973e+06
PE P-36:4|PE P-16:0_20:4	[M+H]+	724.528	C41H74NO7P	EtherPE	896533	3.51981e+06	5.24333e+06	1.15199e+06	1.62566e+06	1.98386e+06	1.99325e+06	3.07812e+06	3.18e+06	863507	1.19566e+06	1.21244e+06	4.1324e+06	3.27331e+06	3.45382e+06	1.55126e+08	1.94118e+06	2.11676e+06	422629	1.87078e+06	2.18745e+06	1.97768e+06	2.48314e+06	2.58265e+06	1.95965e+06	2.05011e+06	2.14683e+06	1.20718e+06	1.86239e+06	2.1724e+06	552774	1.00443e+06	1.46501e+06	2.57907e+06	2.00111e+06	1.82861e+06	794419	1.29209e+06	1.81515e+06	1.77192e+06	1.86549e+06	1.97278e+06	1.30422e+06	1.44541e+06	1.55682e+06
PE P-38:5|PE P-18:1_20:4	[M+H]+	750.543	C43H76NO7P	EtherPE	398535	1.68615e+06	2.55125e+06	572277	832696	967279	1.03169e+06	1.57715e+06	1.48678e+06	507036	710219	738393	2.76251e+06	2.07179e+06	2.15699e+06	1.06768e+08	1.25293e+06	1.44442e+06	304010	1.37114e+06	1.65575e+06	1.00985e+06	1.41834e+06	1.48585e+06	1.10738e+06	1.14343e+06	1.27032e+06	768244	1.24968e+06	1.63109e+06	376320	648161	976909	2.45206e+06	1.65349e+06	1.66812e+06	500167	782139	1.17922e+06	847711	1.06924e+06	1.15444e+06	510865	650298	684228
PE P-40:5|PE P-18:1_22:4	[M+H]+	778.575	C45H80NO7P	EtherPE	161.004	73284.9	342712	239779	250390	15516.5	229660	366672	181626	255714	386115	349877	2529.09	440821	610388	7.10887e+07	419844	152212	168368	433914	441494	194408	335172	286982	485534	540310	189170	396025	540928	710105	495409	685987	754569	700214	600323	187009	333367	423344	522246	171325	134300	185277	7136.18	10647.1	216398
PS 36:4	[M+H]+	784.512	C42H74NO10P	PS	1471.12	2765.55	3725.14	67313.2	96890.1	7073.79	76615.8	7144.28	172988	194708	318482	254676	2.23606e+06	9.92686e+06	2.82004e+06	70475	608116	840205	8985.06	62849.7	138892	252968	1.0026e+06	17750.5	262526	352170	2.65287e+06	1.0517e+06	232.945	4.0553e+06	103794	140583	158330	6.78495e+06	7300.39	573221	29563	41614.5	12170.8	392130	4258.25	12003.3	8604.26	220453	50315.4
PS 38:4	[M+H]+	812.544	C44H78NO10P	PS	510245	162567	381160	699739	982508	1.65778e+06	864166	1.94325e+06	1.47187e+06	1.64631e+06	2.55864e+06	1.83837e+06	2.28445e+07	9.15099e+07	2.28449e+07	827490	4.6375e+06	6.88994e+06	151330	546488	1.22825e+06	2.84229e+06	1.01395e+07	9.75563e+06	2.35081e+06	2.52876e+06	306192	7.71793e+06	1.25072e+06	2.4056e+07	637961	1.01262e+06	4.39364e+07	7.22487e+07	3.97105e+06	5.13863e+06	465272	546313	1.43562e+06	6.41769e+06	734781	2.85175e+06	208962	3.53545e+06	18835.3
PS 40:6	[M+H]+	836.544	C46H78NO10P	PS	53877.8	23058.2	17449.3	297587	4968.22	58506.9	323453	53544.4	30356.4	706223	17308.7	51295.7	6.76661e+06	2.77115e+07	472727	274907	74315.7	197874	34381.9	14650.4	33700	1.40748e+06	5.27969e+06	5.26696e+06	1.05036e+06	11900.2	1.16994e+06	2.0366e+06	35612.4	1.24992e+06	174242	7799.69	889458	2.70518e+07	196518	117786	136136	13460.6	103397	1.86464e+06	3607.31	8705.82	54512.2	279613	85432.8
PS 40:8	[M+H]+	832.512	C46H74NO10P	PS	9870.84	5304.1	14574.6	6086.14	13592.5	85282.5	18221.8	45479.1	59633.2	86865.9	125119	92308.6	1.55718e+06	7.05112e+06	983838	86905.3	557775	390599	154.058	86334.9	231456	32635.4	137297	18787.8	91941	7879.6	1.38302e+06	807690	168115	1.41669e+06	54637.2	81226.7	3.78548e+06	8.81579e+06	537987	864886	31772.1	43738.8	60908.1	140533	19993.6	82549.6	4011.26	93100.3	15174.3
PS 44:9	[M+H]+	886.559	C50H80NO10P	PS	223660	19772.7	29625.3	37728.1	30199.5	2419.9	19833.6	29634.3	5361.91	53282.7	60255.1	31872.9	531.598	809226	539495	5463.98	52887.3	222889	26175.1	10226.5	59589.1	33269.4	55656.6	139449	704.071	71255.4	538040	1298.52	5584.13	1.20294e+06	16143.3	4476.93	444198	3173.18	109471	149461	35776.5	11416.1	24095.7	338242	41411.9	87856	32476.6	429148	851.024
RIKEN P-VS1 ID-1009 from Mouse_Muscle_WT_CTX0_Ctr	[M+H]+	284.298	null	Unknown	80001.7	41479	141396	14263.8	171083	103208	149728	295722	343749	356237	367487	293376	736992	3.76834e+06	1.18639e+06	13809.5	579945	768798	6366.82	203613	610392	137624	1.63804e+06	1.37746e+06	231962	305787	2.9161e+06	867205	168180	3.11863e+06	132747	117260	4.76568e+06	3.91573e+06	339362	1.00804e+06	38248.8	163640	407720	2.24969e+06	205692	769572	71809.7	1.98802e+06	465077
RIKEN P-VS1 ID-10108 from Mouse_Brain_WT_N_F1DHA	[M+H]+	770.071	null	Unknown	0	1798.69	0	5238.73	2932.23	17018.9	8965.65	13281	57958.1	170846	263616	125617	1.26806e+06	5.24083e+06	163856	18310.8	116331	247156	3264.43	165911	386948	0	127271	118261	205145	324927	224372	1.29626e+06	316788	7.22932e+06	20373.6	86270.5	5.32424e+06	7.57181e+06	392858	800448	29836.1	43817.7	283694	0	3200.48	0	0	0	0
RIKEN P-VS1 ID-10145 from Mouse_Feces_WT_N_Ctr	[M+H]+	771.511	null	Unknown	1098.89	60000.3	124652	153.416	2335.08	331084	984.792	387998	356716	4559.86	626012	414114	19360.3	320276	3.11477e+06	1086.79	940888	1.41667e+06	734.778	13502.9	541853	2861.5	7999.82	1.49379e+06	15701.9	743509	7.65645e+06	56700.2	8398.48	9.99998e+06	2706.93	2284.14	8.20111e+06	93810.9	8105.22	1.20814e+06	1564.2	1620	682664	7631.8	84156	327674	13592.9	348947	110660
RIKEN P-VS1 ID-10167 from Mouse_Brain_WT_N_F1AA	[M+H]+	772.517	null	Unknown	0	213.835	1017.45	6171.05	7558	24838.9	4582.76	13434.8	17163.8	0	0	0	10032.8	532544	219789	6589	44750.6	85708.3	0	0	0	0	0	0	56249.8	352509	3.69848e+06	0	639.662	33468.9	0	1083.8	23472.7	23530.3	18100.1	29934.5	1070.93	3637.63	9278.77	0	0	0	0	0	0
RIKEN P-VS1 ID-10177 from Mouse_Heart_WT_N_F1EPA	[M+H]+	772.56	null	Unknown	15694.5	17654.1	39706.2	80707.2	139882	23243.9	51645.5	156723	16154.8	30860.1	50191.3	34362.7	1.0529e+06	4.71029e+06	266035	43102.8	379594	89322.8	1332.6	27057.4	2644.59	3669.31	39048.9	20175.3	1.00131e+06	1.35633e+06	1.35705e+07	168410	69385.3	576553	26316.5	40947.6	2.18923e+06	4.41266e+06	254399	76281.6	51928.7	77815	262255	23312.2	1861.85	28210.2	650.864	0	113.489
RIKEN P-VS1 ID-10248 from Mouse_Ear_fads2KO_N_Ctr	[M+H]+	774.571	null	Unknown	10157.9	8910.31	23648.5	72199.3	112010	196161	44960.2	116197	57293.1	44441	79263.2	64573.2	889010	3.89256e+06	592289	29645.8	316844	473349	2488.62	28467.4	78127.1	40976.1	60703.6	94504.8	777536	1.08255e+06	8.95754e+06	394680	67665.7	1.65222e+06	28675.6	35566.1	2.27071e+06	3.87606e+06	281498	444091	42836	70280.7	239383	5768.8	3684	12363.8	400.534	0	2163.27
RIKEN P-VS1 ID-10495 from Mouse_Spleen_WT_N_F1AA	[M+H]+	782.055	null	Unknown	0	0	5633.49	27454.8	35772.8	38891.4	43418.8	77358.9	127863	450867	705800	498178	1.4955e+06	1.7617e+07	61212.2	79430.5	822872	1.59818e+06	20516.5	245131	902758	20868.4	411259	17635.4	610219	871355	7.54599e+06	2.11402e+06	652714	1.36285e+07	105047	157565	9.87186e+06	1.20922e+07	983776	1.53657e+06	32373.4	196877	552462	54324.5	0	19646.7	0	0	0
RIKEN P-VS1 ID-10590 from Mouse_Liver_WT_N_F1AA	[M+H]+	783.726	null	Unknown	20676.4	293.934	21975.2	70389.5	115303	208252	25399	73544.7	76232.5	179333	320221	227895	1.06737e+06	5.71816e+06	1.85572e+06	25388.6	246222	414586	17763.9	101988	254308	190729	769994	905534	308478	470631	4.05226e+06	869221	202673	4.04009e+06	46121.9	68040.4	3.70996e+06	1.30537e+06	115229	218916	108290	138682	483970	1.36238e+06	187444	796154	21610	502728	147823
RIKEN P-VS1 ID-1062 from Mouse_Aorta_WT_N_Ctr	[M+H]+	288.29	null	Unknown	192632	85893.9	237821	418397	638335	1.24356e+06	189753	435014	463211	1.07132e+06	1.90298e+06	1.33242e+06	985208	6.97063e+06	2.49144e+06	373865	3.35773e+06	5.23772e+06	83042.9	523667	1.47283e+06	746638	3.63819e+06	3.76599e+06	406586	618187	5.80729e+06	1.64304e+06	334524	7.60377e+06	202957	249766	1.19712e+07	6.9697e+06	1.08549e+06	2.58791e+06	166488	223266	770674	1.36877e+07	1.71269e+06	7.91244e+06	168320	3.36069e+06	1.31954e+06
RIKEN P-VS1 ID-10745 from Mouse_Aorta_ApoEKO_N_F1EPA	[M+H]+	787.607	null	Unknown	3786.58	503.992	168661	2452.36	5808.85	1.32018e+06	2854.55	1.71127e+06	1.32044e+06	49241.6	5.02372e+06	3.39803e+06	653376	3.27701e+06	3.1712e+07	6895.66	4.73992e+06	7.05628e+06	5035.16	1.8348e+06	4.67356e+06	28103	44138.4	5.60332e+06	188355	5.12238e+06	4.50239e+07	11065.9	3.69642e+06	7.49779e+07	827252	1.19022e+06	6.30729e+07	239507	6.03421e+06	9.55091e+06	4350.02	1.13935e+06	3.67663e+06	79252.9	6574.79	880206	1854.77	132962	19405.2
RIKEN P-VS1 ID-10746 from Mouse_Muscle_WT_CTX1_Ctr	[M+H]+	787.611	null	Unknown	646.69	2.70112e+06	5.96105e+06	1.55706e+07	2.35594e+07	4.05086e+07	2.40408e+07	6.36886e+07	5.6788e+07	9.33913e+07	1.47402e+08	1.07553e+08	8.12902e+08	3.5735e+09	9.56236e+08	1072.08	2.03721e+08	3.17551e+08	5.7745e+06	6.07151e+07	1.59358e+08	61711.2	1.86307e+08	2.00742e+08	1.06073e+08	1.50699e+08	1.31361e+09	5.03442e+08	1.09007e+08	2.22856e+09	2.25727e+07	3.49938e+07	1.81691e+09	1.16149e+06	1.83331e+08	2.96061e+08	4.08327e+07	5.99999e+07	1.60546e+08	1.04239e+08	1.18038e+07	5.30001e+07	1.87774e+06	3.32755e+07	1.1148e+07
RIKEN P-VS1 ID-10943 from Mouse_Brain_WT_N_F1AA	[M+H]+	792.492	null	Unknown	2020.7	53900	259710	7664.42	17358.2	110110	11002	100270	64694.6	29239	39295.4	36623.7	289077	1.36266e+06	108125	13447.3	49161.3	0	4586.97	54422.6	131527	42451.1	252507	249017	71701.5	44566.3	158836	255326	16175.9	0	10275.5	9575.34	520341	886354	19114.4	34173.2	13074.2	15562.9	47303	98542.3	5696.7	525482	6567.21	1.64108e+06	510908
RIKEN P-VS1 ID-10996 from Mouse_Spleen_WT_N_F1EPA	[M+H]+	793.045	null	Unknown	2254.23	3612.86	18793.6	170766	353800	625654	430565	1.38693e+06	1.02982e+06	2.15562e+06	3.64521e+06	2.71654e+06	7.36865e+06	3.99107e+07	1.56853e+07	617369	3.87191e+06	7.22141e+06	164791	1.55327e+06	4.1467e+06	960211	3.34366e+06	3.6522e+06	2.92902e+06	4.29039e+06	165772	1.09804e+07	2.27446e+06	175488	604594	854893	4.59191e+07	4.50503e+07	3.51599e+06	5.93712e+06	554428	739218	2.75211e+06	333018	36231.2	171243	0	11214.2	3255.11
RIKEN P-VS1 ID-11006 from Mouse_Muscle_WT_CTX0_Ctr	[M+H]+	793.549	null	Unknown	7280.64	5618.03	66675	207716	345795	1.46347e+06	260609	2.32322e+06	2.13723e+06	1.61502e+06	2.57361e+06	5.19003e+06	1.0145e+07	4.40588e+07	3.3852e+07	505132	3.68535e+06	1.2941e+07	179918	1.22966e+06	6.60183e+06	682609	2.53846e+06	7.24027e+06	1.48887e+06	6.79901e+06	6.78361e+07	6.64521e+06	1.46083e+06	9.78606e+07	322571	459896	8.84579e+07	4.09737e+07	2.63238e+06	1.11514e+07	368540	556429	4.81635e+06	808689	76061.6	1.30127e+06	1227.84	1.56286e+06	442082
RIKEN P-VS1 ID-11017 from Mouse_Macrophage_WT_N_F1AA	[M+H]+	793.626	null	Unknown	0	7940.04	18765.3	104123	149529	345251	0	0	0	0	0	0	129715	1.64033e+06	549630	0	5197.06	5710.24	0	3905.16	4569.16	8955.5	70312.5	61714	114832	185841	1.39411e+06	396571	123513	2.39751e+06	20314.2	41001.2	2.55069e+06	11876.8	2019.99	3369	0	5564.68	11153.3	0	1098.32	6812.97	12362.5	251454	65420.8
RIKEN P-VS1 ID-11026 from Mouse_BAT_fads2KO_N_Ctr	[M+H]+	794.059	null	Unknown	0	1115.86	0	47125.7	91011.6	19219.1	142754	336343	698527	963734	1.68306e+06	1.59863e+06	5.06242e+06	2.62589e+07	8.39837e+06	386237	3.75772e+06	6.222e+06	48535	665700	2.07293e+06	459861	1.13268e+06	24902.8	1.68961e+06	2.52468e+06	1.32833e+07	6.39922e+06	1.05274e+06	2.88617e+07	237011	366820	2.01141e+07	2.36267e+07	2.14685e+06	3.65033e+06	177495	389906	1.21379e+06	102224	5423.77	0	400.538	0	0
RIKEN P-VS1 ID-11105 from Mouse_Brain_WT_N_F1DHA	[M+H]+	796.073	null	Unknown	0	915.21	0	5221.88	5974.8	31451.9	4494.5	5962.98	35197.1	77654.1	102027	186484	8351.3	360364	8900.13	16676.1	446537	836812	1400.27	108794	283125	1980.06	46515.2	250815	255253	397837	4.11179e+06	880129	41751.9	9.20766e+06	30416.1	26799.2	3.67513e+06	128081	338052	811411	56714.2	102139	5247.8	25279.1	2018.63	0	0	2546.78	0
RIKEN P-VS1 ID-11113 from Mouse_Macrophage_WT_N_F1AA	[M+H]+	796.52	null	Unknown	565474	548995	1.26519e+06	171675	254305	785082	195339	999614	821599	234140	866051	629397	1.41696e+06	5.72341e+06	110368	90307.1	1.23942e+06	1.95496e+06	3775.34	520560	1.28455e+06	9836.63	2.02627e+06	2.22625e+06	256655	624412	22111	85849.6	205717	31195.9	63701.9	227105	1.08471e+07	537622	798836	1.30076e+06	112212	351364	1.03222e+06	1.46119e+06	394712	1.59084e+06	142749	3.85578e+06	1.2715e+06
RIKEN P-VS1 ID-11119 from Mouse_Liver_fads2KO_N_Ctr	[M+H]+	796.539	null	Unknown	4681.84	4202.88	14194.2	83343.9	140524	254395	1896.89	188100	166635	71376	176513	122836	1.44114e+06	6.39295e+06	1.84972e+06	82825.1	630702	985916	2010.71	20487.3	118084	2870.93	64876.1	67614.5	1.26738e+06	1.63936e+06	1.51182e+07	7479.54	102938	2.11661e+06	26320	56938.4	2.32173e+06	5.49179e+06	369092	588453	937.809	56245.9	208008	22519.3	766.953	9759.04	492.154	8023.09	0
RIKEN P-VS1 ID-11200 from Mouse_Plasma_WT_N_Ctr	[M+H]+	798.089	null	Unknown	0	0	0	2545.25	0	0	3515.43	0	0	22761.6	73291.5	20393	759472	3.95748e+06	10217.1	1948.55	65298.3	138018	2334.83	25779.2	2238.36	1529.01	23382.8	0	41239.6	3912.86	767333	320900	72603.7	0	1004.08	11637.4	300284	4.66766e+06	147650	0	2070.39	5404.38	102932	12834.6	0	0	0	0	0
RIKEN P-VS1 ID-11261 from Mouse_Brain_WT_N_F1AA	[M+H]+	799.605	null	Unknown	13012.4	8438.64	4442.07	130643	342429	549198	223095	648173	20027.8	1.18024e+06	1.95098e+06	1.51888e+06	1.13627e+07	5.64079e+07	1.62019e+07	255542	2.32266e+06	3.5963e+06	40068.4	657797	1.80473e+06	658778	2.42602e+06	2.87652e+06	1.72018e+06	2.50366e+06	2.08109e+07	8.80429e+06	1.88417e+06	3.98403e+07	414031	612991	3.34365e+07	6.28349e+07	3.67712e+06	7.18446e+06	659077	1.08388e+06	3.30722e+06	307846	59606.5	509137	978.696	32589.8	3763.9
RIKEN P-VS1 ID-11405 from Cell_C2C12_WT_N_4h10DHA	[M+H]+	803.537	null	Unknown	5665.02	3732.39	7233.45	5550.75	7468.72	2495.43	5682.84	25108.2	17448	24650.6	40567.1	33665.8	136289	481470	363.53	3690.96	322.278	1225.46	1865.48	9755.39	36005.7	20267.7	112786	110206	17721.5	32780	17658.8	33379.3	10708.4	238691	3917.18	5431.31	264084	458556	28036.9	60851.7	2838.69	6578.57	22990.9	60164.6	7907.39	35794.7	5195.45	110147	38847.2
RIKEN P-VS1 ID-11424 from Mouse_Muscle_WT_CTX14_Ctr	[M+H]+	804.055	null	Unknown	0	0	0	0	0	0	6910.57	0	0	29672	57079.9	97894	468664	1.2093e+06	776073	1702.97	163209	132406	1563.57	47710.4	12088.9	0	62855.5	39701.7	22596.7	159180	1.93354e+06	147700	62943.2	404430	1142.53	4418.63	359840	1.0765e+06	85553.9	156250	0	7325.58	46673.1	0	1811.45	0	0	0	0
RIKEN P-VS1 ID-11506 from Mouse_Brain_WT_N_F1EPA	[M+H]+	806.065	null	Unknown	5858.43	959.191	2095.14	167672	204062	495135	193001	1.1489e+06	620048	2.96281e+06	2.07176e+06	1.9676e+06	9.67105e+06	4.8571e+07	1.577e+07	376636	3.11685e+06	4.22639e+06	165645	894046	4.40161e+06	861289	3.86146e+06	3.52036e+06	1.96547e+06	2.88262e+06	3.83732e+07	1.40912e+07	1.04961e+06	2.45219e+07	477415	804692	4.0418e+07	5.49252e+07	3.98473e+06	6.79604e+06	331299	380429	2.31305e+06	118179	6260.91	47405	0	0	0
RIKEN P-VS1 ID-11552 from Mouse_Kidney_WT_N_F1DHA	[M+H]+	806.64	null	Unknown	0	2362.4	7267.74	28268	41044	71577	57544.5	119609	103083	34507.5	51648.4	33137.7	119110	512253	116748	103.701	63652.1	76259.5	5994.18	35029.4	82323.5	88017.1	271326	297755	26237.9	43344	380680	178651	36115.1	719425	5197.37	8029.19	404514	304253	24634.5	31850.1	15004	22073.6	53748.9	536390	64148.3	268317	30510.4	480473	159956
RIKEN P-VS1 ID-11626 from Mouse_Kidney_WT_N_F1	[M+H]+	808.07	null	Unknown	6836.8	1822.8	2581.85	152242	315963	492548	222080	758586	561267	1.67899e+06	2.95057e+06	2.08009e+06	5.95511e+06	3.59067e+07	1.06018e+07	480957	4.66937e+06	6.41225e+06	85993.1	1.38462e+06	3.51997e+06	587838	3.24504e+06	3.08181e+06	2.64337e+06	3.78655e+06	3.22707e+07	8.95299e+06	2.11867e+06	4.00578e+07	294755	558150	3.32462e+07	4.4484e+07	3.38711e+06	5.86784e+06	514135	1.07319e+06	2.89704e+06	176164	8572.13	76022.4	0	0	0
RIKEN P-VS1 ID-11705 from Mouse_Macrophage_WT_N_F1AA	[M+H]+	809.59	null	Unknown	2.78695e+06	1.38005e+06	3.62367e+06	2.82896e+07	4.72874e+07	8.96558e+07	4.07114e+07	1.13708e+08	9.86113e+07	2.1403e+08	3.60805e+08	2.51188e+08	1.40575e+09	6.34377e+09	3.03475e+08	4.46359e+07	3.42648e+08	1.02882e+08	1.40507e+07	1.0052e+08	2.68819e+08	9.12431e+07	3.6664e+08	4.0483e+08	2.2475e+08	3.20648e+08	2.9443e+09	8.12475e+08	1.74646e+08	3.56963e+09	4.00302e+07	5.95043e+07	2.9556e+09	4.6875e+09	2.9698e+08	4.98267e+08	3.60968e+07	5.36139e+07	1.71078e+08	9.71266e+07	1.11726e+07	5.05785e+07	1.2877e+06	2.43064e+07	7.34423e+06
RIKEN P-VS1 ID-11736 from Mouse_Plasma_ApoEKO_N_F1DHA	[M+H]+	810.088	null	Unknown	213096	7343.4	3808.68	5211.1	5471.35	3973.23	16312.7	10794.1	18948.3	186044	372140	193511	34158.4	1.13215e+07	3.46374e+06	47873.5	397062	7360.13	17737.3	120670	341577	5409.44	26310	94167.8	4063.92	333806	2.14539e+06	1.31794e+06	311943	7.63887e+06	15946	72710.4	2.32967e+06	9.41598e+06	485513	673615	1320.7	120558	330201	34256.9	3221.79	31013.5	2395.36	17718	29034.6
RIKEN P-VS1 ID-11749 from Mouse_SmallIntestine_WT_N_F1EPA	[M+H]+	810.506	null	Unknown	8853.83	93475.7	2314.21	218896	3.24892e+06	5.18745e+06	221599	4.65874e+06	3.49211e+06	405467	4.54692e+06	2.84652e+06	380490	4.49927e+06	77565.1	176549	4.86076e+06	18899.6	35603.8	1.614e+06	3.70084e+06	161204	1.42891e+07	1.85988e+07	406640	4.01375e+06	6.99031e+06	1.72407e+06	2.20136e+06	121883	114268	1.43418e+06	5.34974e+07	3.83217e+06	3.7698e+06	6.32282e+06	189698	1.65504e+06	3.76541e+06	1.03953e+06	1.36947e+06	5.88889e+06	16230.5	2.22372e+06	770885
RIKEN P-VS1 ID-11857 from Cell_C2C12_WT_N_12h10AA	[M+H]+	812.521	null	Unknown	1.42246e+06	694950	1.60807e+06	4.18545e+06	6.16813e+06	50944.8	4.62013e+06	1.07457e+07	20795.8	7.83235e+06	118250	77960.1	683706	1.02084e+08	78228.7	2.76442e+06	74021.3	32909.6	17455	3.47064e+06	14090.5	655490	37118.6	139511	7.26058e+06	98054.5	480928	3.39321e+07	5.79724e+06	629801	2.74241e+06	3.23509e+06	966407	3.13591e+06	29933.6	18842.8	3.47548e+06	4.01234e+06	5462.89	3.65123e+07	4.24402e+06	1.80176e+07	803588	11454.7	13998.4
RIKEN P-VS1 ID-11989 from Mouse_Kidney_WT_N_F1DHA	[M+H]+	815.635	null	Unknown	309615	171598	392655	440360	622261	1.08526e+06	557827	1.18269e+06	1.14505e+06	1.69372e+06	2.62049e+06	1.84995e+06	1.59174e+07	6.57801e+07	1.7543e+07	513945	3.32819e+06	4.86703e+06	186505	1.10879e+06	2.72256e+06	1.16764e+06	2.60572e+06	4.50683e+06	2.32947e+06	3.01276e+06	2.69897e+07	1.03586e+07	2.02541e+06	3.98477e+07	497515	714746	3.47317e+07	5.59711e+07	3.1599e+06	5.10194e+06	769553	1.10748e+06	3.24447e+06	3.26036e+06	389263	1.55642e+06	60362.6	1.00935e+06	360440
RIKEN P-VS1 ID-12029 from Mouse_Testis_WT_N_Ctr	[M+H]+	816.589	null	Unknown	200864	83196.1	244624	39727.5	154792	29997.4	21363.3	23322.1	24117.3	455499	142173	109681	760896	1.18807e+07	1.42648e+06	35135.2	50009.1	192423	9706.86	695677	309181	23203.4	633633	32588.3	493919	58232.6	866461	369357	525928	3.03491e+06	142666	179989	322269	4.1157e+06	49933.6	306598	294749	353137	24883.8	787132	79040.6	7145.53	71271.5	1.9225e+06	570480
RIKEN P-VS1 ID-12077 from Cell_C2C12_WT_N_12h50DHA	[M+H]+	817.601	null	Unknown	1.09973e+06	514609	1.23179e+06	5.48186e+06	8.70818e+06	11077.3	6.28924e+06	1.53619e+07	1.32332e+07	1.33224e+07	2.22729e+07	1.4878e+07	1.00959e+08	4.86507e+08	28828.2	4.62929e+06	3.06724e+07	4.23385e+07	2.61457e+06	1.33326e+07	3.44322e+07	246173	2.6034e+07	2.42276e+07	2.26066e+07	3.23371e+07	2.602e+08	8.08849e+07	1.59907e+07	3.03365e+08	3.18654e+06	4.35829e+06	2.0559e+08	2.05672e+06	2.1224e+07	3.69949e+07	7.74921e+06	1.05983e+07	3.12529e+07	7.02145e+07	8.25027e+06	3.51475e+07	5.23905e+06	9.30356e+07	2.86536e+07
RIKEN P-VS1 ID-12163 from Mouse_Muscle_WT_CTX0_Ctr	[M+H]+	819.625	null	Unknown	9336.95	4033.29	9388.43	848246	1.13344e+06	1.50333e+06	192732	332610	178614	4.90391e+06	6.81085e+06	5.05173e+06	301912	1.22187e+06	1.26068e+07	494095	2.95473e+06	3.51272e+06	109107	499162	1.32254e+06	4.67348e+06	1.50177e+07	1.4491e+07	8308.6	3.38537e+06	2.64309e+07	5.49268e+06	953979	1.43298e+07	730864	991090	4.27331e+07	3.89901e+07	2.581e+06	3.13029e+06	548964	744125	1.84657e+06	1.62393e+07	1.84103e+06	6.78497e+06	34048.8	425695	117975
RIKEN P-VS1 ID-12179 from Mouse_Brain_WT_N_F1AA	[M+H]+	820.074	null	Unknown	0	0	0	8611.54	5449.95	5941.1	2519.51	6546.98	31268	54660.4	40277.9	55344.9	740183	6.02976e+06	114202	3966.98	546981	969826	150.404	68732.2	65062.1	5093.18	244392	268400	121545	80332.2	4.64381e+06	637580	147760	41177.6	30996.3	39014.6	46701.7	7.47301e+06	105603	56848.9	1943.55	45500.1	10007.9	2418.51	0	0	0	0	0
RIKEN P-VS1 ID-12188 from Mouse_Kidney_WT_N_F1EPA	[M+H]+	820.519	null	Unknown	430.836	22163.8	94897.2	559086	993430	90492.2	1.30898e+06	3.65494e+06	3.66361e+06	5.41977e+06	9.14079e+06	6.47349e+06	1.36133e+07	8.41715e+07	317518	1.59252e+06	1.16018e+07	65885.5	419787	3.49637e+06	308256	2.2783e+06	9.88567e+06	1.20478e+07	5.53812e+06	8.24642e+06	150393	1.93492e+07	4.08383e+06	282523	1.20121e+06	1.95066e+06	649455	7.06214e+07	7.22869e+06	13054.3	1.25157e+06	1.66936e+06	123885	1.54199e+06	201987	47414.7	7874.16	1.39481e+06	421609
RIKEN P-VS1 ID-12193 from Mouse_Muscle_fads2KO_N_Ctr	[M+H]+	820.541	null	Unknown	4950.45	2407.23	6830.84	2783.54	73305.9	17198	21052.5	138186	150600	40463	21215	52803.5	674711	4.07396e+06	1.40788e+06	4028.99	505737	844591	2221.28	17444.9	125239	7080.19	46021.7	27235.7	769631	1.06148e+06	9.90946e+06	171398	33941.8	1.02355e+06	8302.98	15944.8	2.07581e+06	2.39785e+06	152445	434029	549.707	35458.9	149690	0	2140.79	0	279.902	0	3320.72
RIKEN P-VS1 ID-12218 from Mouse_Brain_WT_N_F1AA	[M+H]+	820.652	null	Unknown	4889.16	2043.17	5239.69	22246.4	37354.3	52274.5	47947.6	117919	85433.3	40886.7	54700.5	42952.9	114689	443225	135660	10024.7	72678.8	96684.1	6457.58	32150.5	69222.4	77783.2	280900	294334	32975.2	35005.4	41994.7	169086	39799.8	758226	7341.28	5080.76	295820	348593	23901.3	25751.5	14580.7	19528.5	56375.8	500699	59116.8	204148	26090.5	521533	149570
RIKEN P-VS1 ID-12274 from Mouse_Liver_WT_N_Ctr	[M+H]+	822.577	null	Unknown	2534.19	480.639	1229.62	111329	163654	338131	35783.8	235212	129677	98376.8	145617	66906.3	1.71597e+06	7.54019e+06	1.97598e+06	99559.8	920313	1.36015e+06	5602.94	69933.3	376301	2079.18	227396	141231	1.21246e+06	1.74689e+06	1.65961e+07	410672	76024.5	988045	37044	58737.6	4.34542e+06	6.82072e+06	441802	692474	30646.9	49351.1	257630	10939.8	1513.48	0	0	0	2396.98
RIKEN P-VS1 ID-12315 from Mouse_Kidney_WT_N_F1AA	[M+H]+	823.065	null	Unknown	0	0	0	36143.1	101096	95934	90317.8	118342	116704	296099	465170	208077	460884	2.55175e+06	1.01501e+06	91166.1	532538	328008	21892.7	104895	266289	209442	451689	600039	237141	276275	1.59141e+06	639840	195297	3.10635e+06	71115.5	87095	2.49344e+06	3.25579e+06	392030	495290	77698.7	99054.1	296097	137771	14556.4	166171	0	0	0
RIKEN P-VS1 ID-12362 from Mouse_AdrenalGlands_WT_N_Ctr	[M+H]+	824.587	null	Unknown	1323.39	1377.5	5734.19	88952	149774	72440.9	83645.8	239929	9374.41	41634	309792	149192	1.60866e+06	7.44826e+06	2.26986e+06	83361.5	739938	560021	2543.22	56355.9	123273	26569.2	8872.05	7959.29	1.21215e+06	913080	9.07523e+06	40781.7	106487	2.61371e+06	28269.5	48366.6	2.7303e+06	3.94053e+06	407968	67156.2	48486.1	81434.7	95130.2	9484.79	2957.87	14442.9	0	0	2309.63
RIKEN P-VS1 ID-12555 from Mouse_Brain_fads2KO_N_Ctr	[M+H]+	828.8	null	Unknown	1.2583e+07	1.57442e+06	2.9152e+06	4.40384e+06	5.32956e+06	7.43391e+06	4.4543e+06	6.60463e+06	6.42243e+06	6.46774e+06	7.64579e+06	5.29379e+06	9.79947e+06	5.50965e+07	1.67286e+07	4.43978e+06	1.13479e+07	1.38487e+07	2.94085e+06	3.91583e+06	7.98202e+06	5.08737e+06	1.60546e+07	1.62496e+07	4.35308e+06	5.22272e+06	4.92014e+07	2.50612e+07	3.71227e+06	6.30101e+07	4.40709e+06	3.67045e+06	1.10675e+08	7.53789e+07	5.96033e+06	1.07205e+07	4.05444e+06	3.54207e+06	7.51546e+06	3.7284e+07	3.85594e+06	1.46487e+07	2.06069e+06	3.13254e+07	1.03247e+07
RIKEN P-VS1 ID-12664 from Cell_C2C12_WT_N_12h50AA	[M+H]+	832.231	null	Unknown	11898	60308.1	219772	242361	1.76758e+06	7.88919e+06	128693	1.84334e+06	5.37388e+06	460427	431268	439469	420222	3.39777e+06	1.5661e+06	120674	1.02157e+06	1.87034e+06	75760.8	1.63484e+06	4.32022e+06	271751	3.61989e+06	1.53913e+07	278638	494462	5.47306e+06	720435	212148	9.27467e+06	72170.8	155810	7.62507e+06	163160	278017	940540	85754.7	210309	576697	1.7239e+06	398443	1.43028e+06	77381.5	5.28388e+06	2.02469e+06
RIKEN P-VS1 ID-12699 from Mouse_Spleen_WT_N_F1AA	[M+H]+	832.656	null	Unknown	66478.6	31525.4	71943.7	815	139028	215300	125510	321991	222912	113273	153058	119689	571074	44095.7	69149.5	38252.5	188531	23924.2	21373	128634	284610	3349.35	723571	36236.1	158340	193148	222404	19266.3	112105	46861.2	22953	35929.3	40703.7	20958.7	111507	6000.17	1756.49	99024.1	14724.8	15941.8	167300	712417	3679.63	1.84749e+06	488913
RIKEN P-VS1 ID-12734 from Mouse_Macrophage_WT_N_F1AA	[M+H]+	833.586	null	Unknown	65904.2	34916.3	80797.2	433205	710596	1.01569e+06	458303	1.23137e+06	918799	1.08382e+06	1.65369e+06	1.27784e+06	6.25876e+06	2.9628e+07	8.42849e+06	357877	2.35033e+06	3.39136e+06	194268	838513	2.2646e+06	688192	1.84581e+06	2.13235e+06	1.64923e+06	2.21831e+06	1.94859e+07	5.68188e+06	1.08168e+06	2.20175e+07	243696	326768	1.74975e+07	2.12467e+07	1.61438e+06	3.11278e+06	530972	687457	1.96561e+06	5.16429e+06	591966	2.58878e+06	333385	5.9084e+06	1.9605e+06
RIKEN P-VS1 ID-12761 from Cell_C2C12_WT_N_12h50AA	[M+H]+	834.223	null	Unknown	0	1891.97	48548.9	0	226634	3.75561e+06	1920.92	266315	1.32968e+06	4872.66	4607.95	5991.93	0	116122	76445.4	0	36314.9	355138	0	259703	752880	0	484818	6.10093e+06	17006.2	79991.9	1.61805e+06	0	11378.3	1.01365e+06	0	8947.12	1.20629e+06	0	5045.18	149040	15725	22387.5	197204	15429.2	28370.6	54454.2	88.2071	31232.1	183157
RIKEN P-VS1 ID-12795 from Mouse_Brain_WT_N_Ctr	[M+H]+	834.666	null	Unknown	24131.4	11106.1	22681.5	78581.3	140007	205997	142118	317043	272228	106315	183741	95133.2	35665.2	1.448e+06	334131	1701.7	174265	244236	420.575	91492	226469	238151	912593	865216	104030	96693.1	912558	567606	108180	2.03091e+06	13606.4	21034.3	1.19512e+06	885831	42630.4	54310	36897.2	48600.1	126826	1.55465e+06	166213	784215	93382.3	1.71492e+06	485339
RIKEN P-VS1 ID-12820 from Mouse_SmallIntestine_WT_N_F1DHA	[M+H]+	835.539	null	Unknown	12252.8	7229.06	16081.3	70933.8	110344	216986	77148	192965	284784	96538.2	140308	105663	17717.1	5.47268e+06	1.50005e+06	244.167	282898	6874.84	8709.94	61512.7	158566	1217.09	850221	874605	1254.07	232385	2.25371e+06	506512	108857	2.82322e+06	44106.5	60265	3.09404e+06	100159	230532	422802	27809.8	40161.2	141070	304813	34888.9	152845	2789.53	76391.2	17555.1
RIKEN P-VS1 ID-12825 from Mouse_Lung_WT_N_F1	[M+H]+	835.605	null	Unknown	280363	19446.2	48378.7	4.41981e+06	7.63759e+06	1.18548e+07	5.0564e+06	2.03339e+07	32981.5	3.30312e+07	5.16884e+07	2.53168e+07	1.60431e+08	9.5195e+08	3.23872e+08	1.48876e+07	1.95046e+06	232839	672681	1.99621e+07	6.21305e+07	1.38052e+07	6.32652e+07	7.19757e+07	2.80218e+07	4.57825e+07	3.9431e+08	1.13948e+08	1.24442e+06	3.42807e+06	2.50364e+06	8.62364e+06	4.42771e+08	1.08597e+09	7.26572e+07	1.24408e+08	1.05006e+07	1.07726e+06	512155	2.24547e+07	202164	1.4582e+07	566449	266208	73618.4
RIKEN P-VS1 ID-12847 from Mouse_Heart_WT_N_F1EPA	[M+H]+	836.482	null	Unknown	357610	150111	346531	997.022	93582	98882.6	110431	247942	205527	94615.4	152878	129302	120984	2.23186e+06	508500	49613.1	293039	221508	480.311	128417	342542	5576.15	429094	503213	133680	122276	903208	19943.4	82276.6	1.6748e+06	33662	38943.5	1.51208e+06	594554	117065	176827	42472.9	78823.5	118490	705573	74887.2	288839	46405.6	843298	164618
RIKEN P-VS1 ID-12851 from Mouse_Brain_WT_N_F1DHA	[M+H]+	836.522	null	Unknown	581.85	60608.7	147608	1.02927e+06	1.69107e+06	2898.28	130847	2.66254e+06	2.20752e+06	1.79153e+06	2.73997e+06	1.80376e+06	2.28358e+06	3.19136e+07	1.04902e+07	41028.2	16690.9	8.15102e+06	9662.54	1.31269e+06	3.06656e+06	2.82461e+06	1.08757e+07	14759.2	397495	2.87475e+06	2.44023e+07	1.80393e+06	1.62738e+06	57654.1	557677	763179	107709	5.02003e+06	3.14242e+06	5.36306e+06	102717	1.23766e+06	3.34309e+06	8.38601e+06	951629	4.13253e+06	187427	3.39513e+06	1.07683e+06
RIKEN P-VS1 ID-12918 from Mouse_Spleen_WT_N_F1EPA	[M+H]+	838.528	null	Unknown	146674	128326	279540	607503	1.03096e+06	1.50848e+06	752024	1.88596e+06	1.60221e+06	2.3546e+06	3.41704e+06	2.41997e+06	1480.22	2.87679e+07	9.65767e+06	697627	4.51315e+06	6.6927e+06	352436	1.71234e+06	4.25844e+06	1.63295e+06	6.02304e+06	6.83305e+06	2.37712e+06	3.07153e+06	2.99018e+07	1.17679e+07	2.04563e+06	3.7745e+07	796446	1.06812e+06	4.64341e+07	87371.4	3.27467e+06	6.31335e+06	926422	1.17045e+06	3.30635e+06	3.00961e+06	344608	1.47675e+06	630.61	661202	3172.09
RIKEN P-VS1 ID-13037 from Mouse_Muscle_WT_CTX5_Ctr	[M+H]+	841.494	null	Unknown	13315.3	6596.54	20577	8206.76	18226.7	20758.4	8220.57	35783.6	9322.32	34996.3	54442.2	36961.7	352114	1.46205e+06	441572	7224.85	51859.4	106990	6923.92	43116.3	106851	21521.1	77452.7	110065	393.425	74128.8	655282	195664	44240.4	823826	9759.83	10264.5	777204	884643	59695.9	107326	14079.4	19783.3	65803.8	41603.6	8646.96	21756.2	3621.43	73477.9	12854.1
RIKEN P-VS1 ID-1305 from Blank	[M+H]+	312.363	null	Unknown	3980.73	1414.92	1045.38	4020.94	10140.2	3802.27	6883.27	7611.84	1583	10358.3	3062.64	12743.9	3090.2	221571	66094.5	5148.67	23612.1	4023.11	1347.07	12029.3	13835.7	1035.96	62355.5	65602.9	15579.3	25809	156660	46690	15342.5	39248.8	7978.4	6382.37	87815.8	705855	131930	261977	3996.06	7062.44	5021.67	135025	15942.1	10694.7	1163.92	41936	5588.6
RIKEN P-VS1 ID-13122 from Mouse_Muscle_WT_CTX3_Ctr	[M+H]+	843.513	null	Unknown	11810.9	987.84	12640.9	5300.42	10748.8	16862.4	1502.55	32355.7	32325	5287.23	32816.8	18962.5	49653.9	934460	310856	259.274	52382.6	55781.7	372.139	37052.3	114315	2816.55	73677.9	81086.8	5746.65	55644	22039.8	9788.94	25054.5	109407	933.142	7226.66	467873	825352	45219.3	92445.5	682.431	925.267	58204.8	55215.4	3896.2	29032.7	526.025	25280.2	0
RIKEN P-VS1 ID-13265 from Blank	[M+H]+	847.602	null	Unknown	250428	26256	51645.6	76016.1	80901.5	132310	73261	139875	27806.7	120131	145236	88176.1	183807	9.53117e+06	2.78914e+06	77100.9	190983	348798	49949.7	79631.6	145849	93060.2	235489	250959	68472.6	97026.2	1.72574e+06	457163	44740.9	2.38836e+06	78490.8	68574.9	2.25874e+06	9.17945e+06	103024	766320	66023.3	55922.6	285611	560796	69335.4	273169	35682	454296	171038
RIKEN P-VS1 ID-13291 from Mouse_Kidney_WT_N_F1EPA	[M+H]+	848.55	null	Unknown	89159.2	3505.89	1772.71	291391	666706	1.26632e+06	757534	2.30239e+06	2.01688e+06	5.55214e+06	9.65253e+06	6.72291e+06	2.10041e+07	1.03088e+08	3.58612e+07	1.74235e+06	1.30801e+07	2.00472e+07	167483	2.94532e+06	7.70903e+06	1.63385e+06	6.92544e+06	7.09791e+06	4.9115e+06	7.0413e+06	6.44069e+07	1.9331e+07	3.7883e+06	8.23722e+07	804895	1.36885e+06	6.81917e+07	1.00023e+08	7.73225e+06	1.31133e+07	1.33258e+06	2.17825e+06	6.69148e+06	75391.2	137086	30744.6	14113.3	187049	32451.7
RIKEN P-VS1 ID-13415 from Mouse_Muscle_WT_N_Ctr	[M+H]+	850.84	null	Unknown	43333.5	265.478	0	576.256	0	0	0	325.892	7906.91	1554.3	4032.3	4265.76	15298.4	37824.8	1889.34	292.498	642.286	6051.82	260.654	2355.46	1914.24	1287.68	0	6606.83	2074.74	866.792	84.8303	14602	6005.08	80909.2	2574.46	963.464	15349.4	99560.1	4500.58	3085.34	1056.42	1322.17	1243.65	21185.9	0	32288.9	13821.8	110965	60497.3
RIKEN P-VS1 ID-13508 from Mouse_SmallIntestine_WT_N_F1	[M+H]+	852.829	null	Unknown	280.962	0	10416	95.2237	0	0	68.1305	1019.44	0	0	181.774	112.052	1006.91	0	0	184.968	0	0	0	823.173	1251.06	0	0	0	0	0	9499.57	0	544.785	4161.72	0	0	0	0	476.998	384.781	529.338	49.4218	0	9334.19	0	0	4523.42	40449.4	12206.1
RIKEN P-VS1 ID-1378 from Mouse_Aorta_WT_N_Ctr	[M+H]+	316.319	null	Unknown	46363.5	29860.2	80284.5	143951	236113	435102	52133.7	133839	145875	453167	738265	507457	378068	3.50333e+06	1.08877e+06	154216	1.34561e+06	2.28333e+06	32696.3	253529	747600	278658	1.38591e+06	1.47631e+06	153904	250614	2.20194e+06	566092	138725	2.84521e+06	67792.1	94434.6	4.96883e+06	1.96182e+06	341649	777808	98225.4	147397	465037	5.08478e+06	626403	2.92716e+06	64843.1	1.15455e+06	424684
RIKEN P-VS1 ID-13805 from Mouse_Plasma_ApoEKO_N_F1DHA	[M+H]+	861.584	null	Unknown	1.42648e+06	164481	261925	399901	459679	822808	433992	763827	757606	583920	488375	596848	2625	4.1828e+06	1.40815e+06	470865	953015	1.46955e+06	271381	428972	722612	476174	1.48447e+06	234824	393986	535526	5.27431e+06	2.4535e+06	346316	7.83629e+06	423005	380314	1.16151e+07	6.34935e+06	575009	1.06441e+06	400601	370782	828504	3.27864e+06	406020	1.6966e+06	217943	3.19026e+06	1.07622e+06
RIKEN P-VS1 ID-13826 from Mouse_Macrophage_WT_N_F1	[M+H]+	862.509	null	Unknown	107.534	84274.6	243342	971032	1.58957e+06	2.45978e+06	1.76036e+06	4.10276e+06	3.32028e+06	4.31411e+06	6.00765e+06	4.07147e+06	780592	2.71213e+06	4.24231e+06	1.76485e+06	8.5398e+06	1.19369e+07	624825	2.54529e+06	6.16131e+06	3.10957e+06	1.17734e+07	1.26794e+07	3.9222e+06	5.22055e+06	3.77803e+07	1.5196e+07	1.67648e+06	2.71047e+07	1.23694e+06	1.38665e+06	5.97551e+07	2.32751e+07	4.24769e+06	8.7465e+06	1.16974e+06	1.54031e+06	3.96434e+06	4.59093e+06	518222	2.225e+06	603.509	1.12512e+06	583.769
RIKEN P-VS1 ID-1383 from Mouse_Feces_WT_ABX_Ctr	[M+H]+	317.199	null	Unknown	87732.6	39911.9	101365	1034.49	836.342	88563.8	1118.43	2393.77	81125.1	1174.18	7177.19	8100.27	11887.8	60570.6	104156	1645.23	13503.4	29037.1	214.617	4382.4	7633.23	3310.31	5769.95	6700.71	9329.16	61653.2	473422	9138.19	2480.01	135152	422.904	873.445	64319	107148	16179.6	30815.7	4507.94	5048.21	103682	39714.9	6166.64	26832.3	24349.6	434472	159450
RIKEN P-VS1 ID-14110 from Mouse_Macrophage_WT_N_F1	[M+H]+	870.558	null	Unknown	0	0	0	1281.98	8719.12	2617.16	3122.65	13864.4	1204.98	0	302.399	1419.64	129998	608393	101036	5526.67	9986.68	61142.5	0	1174.36	1931.7	0	0	0	393582	481179	4.85697e+06	0	2018.63	10976.3	468.602	2922.11	23289	385188	10056.3	20667.5	466.883	915.819	6240.42	0	0	0	0	0	372.458
RIKEN P-VS1 ID-14139 from Mouse_Heart_WT_N_F1EPA	[M+H]+	870.826	null	Unknown	0	0	299.486	6347.54	7027.98	12540.8	1686.79	5478.78	3689.74	70688.1	99112.8	57482	236493	910357	230502	9956.57	58679.3	83852.3	5129.41	31101.4	68599.7	1117.18	60215.1	57668.3	26170.1	29269.9	295552	199747	31430.8	564010	7757.68	13856.4	581127	532350	31356.3	42833	7703.34	10442.8	33432.5	83919.1	10892.3	23952.6	5365.49	64208	19030.3
RIKEN P-VS1 ID-14182 from Mouse_Kidney_WT_N_F1AA	[M+H]+	872.558	null	Unknown	19856	415.15	266.109	791.934	3635.34	2827.62	1809.74	5873.2	7204.39	8413.04	17194.5	9496.63	2.7053e+06	1.18126e+07	82223.1	102977	41555.4	21016	10981.4	6042.59	21067.9	1742.15	23745.2	16029.1	1307.96	32535.5	81044.4	852860	10264.5	174184	3028.66	465.193	221886	1.4064e+07	23473	21403.5	363.074	5035	9640.21	17278.1	492.676	2346.41	155.89	1586.1	3521.94
RIKEN P-VS1 ID-14232 from Mouse_Kidney_WT_N_F1DHA	[M+H]+	873.567	null	Unknown	0	0	1328.64	751.244	680.096	10443.9	1613.28	911.552	14822.1	0	0	0	31669.6	261047	125454	1038.93	18883.6	66476	0	2096.82	9490.56	0	0	0	103245	258508	1.96257e+06	0	0	61921.5	0	906.721	0	187267	17698.2	12787	3695.83	12622.1	11138.8	0	1123.46	12538.2	0	0	2267.26
RIKEN P-VS1 ID-14314 from Mouse_Adipose_WT_N_F1DHA	[M+H]+	874.821	null	Unknown	930.871	2.57134	2698.86	0	1182.26	1211.37	431.817	1058.45	1634.71	3246.11	4353.97	1228.84	6153.96	46420.1	1502.95	610.355	3694.51	2806.61	523.852	2917.37	6326.35	1385.16	3508.16	27985	1249.38	60.363	12383.8	47901.4	9839.07	10586.6	2379.88	3979.21	36857	224899	11652.5	0	1438.29	960.152	7346.32	7617.12	682.027	5912.78	8477.76	105812	3966.62
RIKEN P-VS1 ID-14410 from Mouse_SmallIntestine_WT_N_F1	[M+H]+	876.834	null	Unknown	3.43913e+06	1.65089e+06	3.34862e+06	526600	769958	1.39197e+06	2.97228e+06	7.57247e+06	1739.65	1.39477e+06	1.94549e+06	3.63429e+06	1.11563e+07	4.87497e+07	3.58865e+07	1.46367e+06	1.01623e+07	12512.8	204168	2.40945e+06	2.46954e+06	1.62008e+06	4.90883e+06	959.341	1.4867e+06	5.47262e+06	1.82555e+07	5.01553e+06	1.09561e+06	3852.6	283877	1.02336e+06	3805.06	5.24776e+07	8.4666e+06	5.49097e+06	1.75368e+06	2.43524e+06	2891.9	6.90302e+06	1.09506e+06	4.65265e+06	513891	8.36468e+06	2.70976e+06
RIKEN P-VS1 ID-14504 from Cell_HeLa_WT_N_Ctr	[M+H]+	879.498	null	Unknown	56730.4	25203.1	63080	216779	343835	599547	243995	628800	519183	253112	368043	277747	3.04529e+06	1.34322e+07	3.81786e+06	113080	776842	1.20569e+06	29968.5	174806	440734	628192	2.46152e+06	2.52233e+06	497785	654525	6.03613e+06	1.88824e+06	368066	7.1874e+06	140721	186361	1.00985e+07	8.66731e+06	545272	949243	101582	137883	404253	1.02474e+06	117749	529212	12302.4	226636	82234
RIKEN P-VS1 ID-14608 from Mouse_Kidney_WT_N_F1	[M+H]+	882.728	null	Unknown	551.221	927.637	2266.62	47301.7	80734.5	112767	583.671	11156.1	4000.62	252851	418285	275976	1966.23	112936	22319.9	358.791	2852.16	237950	5060.01	37531.7	92138	1068.48	977438	1.119e+06	116338	200755	1.80871e+06	947.1	42895.5	694139	48032.9	62278.1	2.67114e+06	170228	7340.34	254918	2597.61	3130.5	88418.8	1.04113e+06	118359	433937	573.517	15662.3	2062.04
RIKEN P-VS1 ID-1478 from Mouse_Aorta_WT_N_Ctr	[M+H]+	326.377	null	Unknown	98048.2	9038.08	50731.7	39907.8	76031.6	207544	89153.9	97516.1	80062.6	42977.8	154813	97625.3	377988	2.4196e+06	516492	87133.1	528575	551467	27279.4	56562.3	118693	252103	1.13236e+06	175294	72297.5	66821.2	1.02396e+06	48516.6	10918.5	922214	4208.57	41317.7	2.73822e+06	1.24141e+06	109862	318492	66389.6	22977.3	161100	919849	16459.3	384175	9046.56	93660.2	409201
RIKEN P-VS1 ID-14812 from Mouse_Macrophage_WT_N_F1DHA	[M+H]+	889.502	null	Unknown	10201.7	6159.11	13054.5	586.624	20029.5	42364.5	21425.8	70871.8	52152.4	92928	154095	116018	550456	2.41254e+06	785504	26419.3	195632	313205	9685.94	54506.4	136507	22770.3	143897	110299	98704	147695	1.36382e+06	323432	65421	1.44925e+06	14200.8	25452.3	1.26478e+06	2.13024e+06	143659	243283	23606	35622.5	122507	16002.1	15961	61819.2	649.164	16674.6	19435.1
RIKEN P-VS1 ID-14875 from Mouse_Macrophage_WT_N_F1EPA	[M+H]+	891.514	null	Unknown	2819.64	3212.68	4519.28	333.372	14386.1	4345.01	798.642	33308.3	2178.48	19098.5	2160.38	39154.3	90829.8	919659	385369	2218.78	35385.3	8618.72	351.999	31952.1	26100	24171.6	78617.8	102519	58330.3	1944.19	95084	56974.9	31841.7	64228.6	3619.15	9531.89	417981	1.06493e+06	63731.9	112697	15265.3	31364.3	79176.1	23001.2	7434.45	7572.62	0	20252.4	3317.52
RIKEN P-VS1 ID-14883 from Mouse_Feces_WT_ABX_Ctr	[M+H]+	891.718	null	Unknown	83894.5	46748	531146	10555.4	133944	223445	35922.8	709794	583857	125498	223834	146701	279925	8.58166e+06	2.38544e+06	2529.15	500126	647680	575.728	1269.98	81473.7	30100.3	92403.9	77436.7	1997.72	154821	1.3587e+06	332412	84813.9	1.4087e+06	21199.1	26056.8	1.63234e+06	597800	386536	587074	3883.4	153227	446520	22722.3	20477.9	86069.2	66369.8	1.09092e+06	304764
RIKEN P-VS1 ID-14961 from Mouse_Plasma_WT_N_F1	[M+H]+	893.724	null	Unknown	7276.84	176666	628114	82853.9	141809	184326	173417	954203	761725	84317	659162	460878	2.34493e+06	1.07894e+07	5.18924e+06	67155.8	1.458e+06	2.04392e+06	187.976	45417.9	145267	607.627	18727	687837	389892	563147	3.52532e+06	270112	78997.6	963551	16566.5	25608.3	3.9549e+06	5.1662e+06	988413	1.63675e+06	345549	510740	1.53098e+06	148051	16113.1	527349	120289	2.14912e+06	628472
RIKEN P-VS1 ID-15029 from Mouse_Adipose_WT_N_F1AA	[M+H]+	895.74	null	Unknown	4825.85	240687	375735	1566.59	146521	93669.4	289696	703840	431441	3584.67	177189	125478	2.37589e+06	9.66819e+06	1.36928e+06	656.081	572168	991738	1020.2	45881.9	126697	1283.17	160890	463404	129444	148830	2.06141e+06	8243.07	88469.9	1.11738e+06	24170.7	37419	1.05413e+06	40361.4	469010	885791	1438.5	113388	720517	224523	25119.6	135237	125862	2.34509e+06	655209
RIKEN P-VS1 ID-1524 from Mouse_Feces_WT_N_Ctr	[M+H]+	329.244	null	Unknown	875.231	8983.65	16826.7	12265.8	20119.7	39305.2	14426.3	29390.4	26824.6	1518.27	2150.49	10621.3	33857	140731	6348.54	3315.14	15737.6	4264.07	1936.56	7476.68	22870	21565.5	19407.6	20365.4	1049.62	15654.5	47523.3	10153.2	7867.38	60144.5	695.004	3307.38	24164.1	91589.2	6901.75	5289.76	20880	29514.2	90946.6	559694	47392.2	262634	20262.2	334465	92612.9
RIKEN P-VS1 ID-15392 from Mouse_Macrophage_WT_N_F1AA	[M+H]+	906.266	null	Unknown	4403.35	202.865	149879	1909.93	1.27525e+06	5.22382e+06	4249.37	1.27515e+06	3.92182e+06	350627	401145	415875	7712.02	2.94938e+06	1.23998e+06	1111.53	826012	33243.4	522.201	1.23965e+06	3.56904e+06	1808.22	2.5073e+06	1.02971e+07	1515.77	460683	4.44182e+06	21921.8	150821	7.33582e+06	1196.29	114365	6.24649e+06	31958	192290	620708	56720.6	149748	471097	1.23945e+06	327161	1.16111e+06	51721.4	4.94641e+06	1.72529e+06
RIKEN P-VS1 ID-15436 from Mouse_Feces_WT_ABX_Ctr	[M+H]+	907.531	null	Unknown	28580.8	34034.7	84325.5	203286	302799	12255.3	274874	708011	11108.9	163789	22994.6	2701.89	67006.3	404865	145184	1893.03	71551.9	32440.9	49468.7	96293.9	275455	489613	2.66365e+06	2.71898e+06	302905	418660	3.76897e+06	662346	92108.5	39900.3	69138.2	79298.2	43639	1.44863e+07	45925.4	41247.4	98382.8	124257	451169	1.33986e+06	161437	783692	37784.5	601108	189593
RIKEN P-VS1 ID-15567 from Mouse_Macrophage_WT_N_F1DHA	[M+H]+	911.478	null	Unknown	7666.38	4971.25	15860.8	12761	21903.4	34611.1	19824.7	54966.4	60253.6	109656	182644	111945	607956	2.37838e+06	723389	24932.3	189465	317738	8251.36	50819.2	117497	27026.2	114181	94511.3	94140.2	136396	1.32115e+06	347164	72875.2	1.41027e+06	17859.2	24474.4	1.16423e+06	2.0733e+06	146365	274668	21729.7	34940.8	109946	124199	11362.1	74105.9	4755.97	71695.7	27023.3
RIKEN P-VS1 ID-15746 from Mouse_Plasma_WT_N_F1	[M+H]+	917.72	null	Unknown	138875	72603.9	282361	40117.6	59892.3	285215	191912	506386	498837	34482.2	306019	151502	754090	2.87545e+06	1.9523e+06	20432.8	479954	34449.9	843.669	65640.6	120383	2017.81	57115.2	214641	22599.7	197790	1.98797e+06	92907.4	23642.2	123712	3722.62	43600.7	2.21179e+06	1.19232e+06	357628	430505	94441.5	13745.4	420704	10143.6	8847.13	131715	12861.5	1.42438e+06	445180
RIKEN P-VS1 ID-15814 from Mouse_Testis_WT_N_Ctr	[M+H]+	919.744	null	Unknown	2156.47	139796	347497	1355.24	114678	191415	701.714	382880	515416	52602.5	75507.2	38206.2	1.05095e+06	147641	1.15951e+06	728.114	283856	467851	159.254	21062.2	50286.6	1658.37	3889.87	3965.93	35232.6	46318	672018	27686.9	30368.4	808162	3331.11	2866.28	772184	11542.4	101434	283052	595.458	33777	341518	6476.81	2493.46	26690.8	1389.11	807001	246000
RIKEN P-VS1 ID-15891 from Mouse_Ear_fads2KO_N_Ctr	[M+H]+	922.822	null	Unknown	1245.23	363.621	1063.63	2478.35	171.054	310.012	280.456	0	2403.7	1294.88	5690.62	5656.83	17097	31415.4	34235.2	214.124	3872.48	15130.6	28.4278	2149.9	12905.7	1169.28	6723.73	11857.4	700.425	2636.66	48897.3	16550.8	212.402	290510	502.541	294.857	104915	97699.8	2605.47	23048.6	1518.22	2699.69	12489.7	158827	11911.1	34751	55808.4	779402	104545
RIKEN P-VS1 ID-15917 from Mouse_Macrophage_WT_N_F1	[M+H]+	924.27	null	Unknown	64082.3	77718.4	461810	244018	766032	1.4669e+07	151121	1.13383e+06	4.75326e+06	104003	272161	351290	192568	5.75888e+06	3.40827e+06	105185	1.26323e+06	4.00442e+06	81261.2	854709	3.17165e+06	550460	3.98895e+06	2.50181e+07	822916	1.62306e+06	1.9147e+07	349294	486768	1.51556e+07	65838	168194	1.62295e+07	3.33126e+06	631032	2.5112e+06	204826	274850	1.72134e+06	842807	296071	2.31479e+06	34456.2	3.03193e+06	1.54364e+06
RIKEN P-VS1 ID-15944 from Mouse_Muscle_WT_CTX1_Ctr	[M+H]+	925.521	null	Unknown	0	550.533	2178.08	1053.99	0	7734.38	35443.4	92281.6	84355.7	0	0	0	3071.64	92280.5	8396.33	0	0	0	0	0	2681.1	1696.68	0	0	4774.15	8532.23	1572.69	7688.84	3320.26	19358.9	0	1893.21	23160.8	49393.9	1196.53	3737.5	8524.11	10810.9	33169.5	55473.2	1968.23	27647.7	439.837	19549.8	8190.92
RIKEN P-VS1 ID-16048 from Mouse_Macrophage_WT_N_F1DHA	[M+H]+	929.516	null	Unknown	27900.5	29813	40004.1	260919	412666	756686	206831	555501	506836	390220	625069	476807	3.66328e+06	1.69024e+07	4.44315e+06	175537	1.26653e+06	1.85391e+06	45143.2	281101	757520	759468	2.91383e+06	3.25358e+06	544977	725534	6.40079e+06	2.60595e+06	535185	1.05822e+07	209690	281597	1.36476e+07	1.17485e+07	813503	1.3455e+06	83243.2	133559	41223.7	694830	98374	412056	91901.2	1.49278e+06	473314
RIKEN P-VS1 ID-16173 from Mouse_Adipose_WT_N_F1AA	[M+H]+	933.706	null	Unknown	164679	77427.1	188123	4495.1	20807.1	5496.53	1638.91	0	0	0	2912.1	2675.83	189020	272048	130865	4695.76	12143.2	17738.8	0	0	0	0	9741.1	8594.99	5926.39	2847.66	16732.4	7417.59	2338.23	18377.3	0	0	24730.5	122841	2219.54	0	1305.17	513.493	5201.73	10663.8	0	3189.28	4218.93	21717.5	10700.6
RIKEN P-VS1 ID-16359 from Mouse_BAT_WT_N_Ctr	[M+H]+	939.825	null	Unknown	376758	261199	630926	167899	254475	416656	221983	483783	302896	825140	1.13415e+06	844575	7.03795e+06	2.88697e+07	8.49024e+06	325348	1.64521e+06	2.07837e+06	41338.6	228654	733953	650966	1.6453e+06	1.61593e+06	651509	708433	7.73139e+06	2.36224e+06	492143	9.35263e+06	113218	123315	8.37476e+06	1.07952e+07	605873	1.14099e+06	911905	1.09005e+06	3.24169e+06	4.07915e+06	412918	1.6336e+06	487749	7.35072e+06	2.2595e+06
RIKEN P-VS1 ID-16556 from Mouse_Muscle_WT_CTX1_Ctr	[M+H]+	947.5	null	Unknown	158.99	725.694	763.349	0	0	13856.3	43271.8	92667.7	88857.4	0	0	5628.73	55955.9	146653	32213.1	504.001	2768.09	5232.31	0	5521.85	1686.1	0	0	53891.4	4804.9	3082.31	5526.17	23361.8	3359.91	16406.5	822.672	537.344	96088	20165.9	5842.59	14287.2	9290.45	16203.1	52263.9	53334.4	8564.08	37475.4	3053.69	34909.6	15601.5
RIKEN P-VS1 ID-16562 from Mouse_Aorta_WT_N_Ctr	[M+H]+	947.71	null	Unknown	631170	195241	597670	234110	299298	733536	514850	105263	1.40948e+06	864741	1.64179e+06	1.19132e+06	2.38177e+06	1.81862e+07	7.70129e+06	342214	3.22977e+06	5.12879e+06	5050.85	505981	1.47036e+06	28108.1	2.9707e+06	3.07972e+06	794897	1.33553e+06	1.33847e+07	2.83416e+06	68812.2	1.49815e+07	208761	285566	1.53997e+07	1.0734e+07	1.10715e+06	2.66548e+06	564295	81284.2	2.28057e+06	3.56876e+06	489945	2.50653e+06	110264	2.65502e+06	1.00452e+06
RIKEN P-VS1 ID-16810 from Mouse_Heart_WT_N_F1	[M+H]+	959.689	null	Unknown	672473	210832	506333	105177	130654	79895.3	403757	1.0898e+06	813017	389704	651826	446082	1.29423e+06	1.11391e+07	2.33924e+06	164846	945302	1.17198e+06	28274	192464	478238	210676	619781	518758	297256	349974	2.75951e+06	1.33165e+06	217244	4.50625e+06	70643.5	92434.4	3.79706e+06	4.97565e+06	323089	405283	176870	243859	781533	1.51624e+06	148386	612459	69568.8	835741	301273
RIKEN P-VS1 ID-16856 from Mouse_Heart_WT_N_F1DHA	[M+H]+	961.681	null	Unknown	80982.7	127076	237361	133321	164018	313931	271661	625219	125.719	296060	470587	288456	64980.7	5.28642e+06	1.77198e+06	91587.1	683350	985395	46519.3	122888	415444	222703	665133	618449	240294	309576	3.14218e+06	1.26611e+06	141300	2.85192e+06	42974.2	63248.1	3.97598e+06	670999	236476	751.871	125534	123790	556927	1.19752e+06	139973	638691	40298.4	959503	291633
RIKEN P-VS1 ID-16870 from Mouse_Lung_WT_N_F1	[M+H]+	962.707	null	Unknown	442090	122315	422865	238515	275619	415353	484868	1.01187e+06	1.03147e+06	646091	850624	661459	13928.2	8.06157e+06	3.18937e+06	284010	1.63357e+06	2.30247e+06	96167.5	344231	775051	547631	1.55984e+06	1.57944e+06	513316	613497	5.83586e+06	2.33808e+06	434115	7.23244e+06	159212	168365	8.31966e+06	6.99085e+06	750455	1.15034e+06	280878	291235	1.16973e+06	3.25527e+06	323737	1.50906e+06	82250	1.08224e+06	292313
RIKEN P-VS1 ID-17025 from Mouse_Muscle_WT_CTX1_Ctr	[M+H]+	969.479	null	Unknown	775.363	670.751	1730.94	783.988	0	1503.16	37099.6	86051.8	56240.8	1350.69	0	0	15688.6	58372.4	34991.7	580.674	6346.52	0	0	3625.06	4537.91	0	0	0	4427.42	3533.89	64545.1	17778.7	4801.49	92436.5	0	0	0	122211	2958.78	0	8408.82	16530.2	37664.3	75146	6467.89	16996.1	551.109	27198.6	12426.1
RIKEN P-VS1 ID-17228 from Mouse_Macrophage_WT_N_F1AA	[M+H]+	980.274	null	Unknown	52189.1	34635.1	137796	122004	1.0921e+06	4.01123e+06	73902.8	1.07841e+06	3.30255e+06	327298	288335	293264	267685	2.22011e+06	1.13151e+06	76008	650878	1.32813e+06	26601.7	911540	2.57755e+06	141432	2.11752e+06	7.33941e+06	153609	264369	3.17062e+06	365306	115017	6.72744e+06	650.453	84723.9	5.26226e+06	24775.9	125887	507352	49649.2	144791	415063	1.09636e+06	294571	1.01941e+06	46267.8	4.09034e+06	1.61979e+06
RIKEN P-VS1 ID-17789 from Mouse_Aorta_ApoEKO_N_F1DHA	[M+H]+	1019.76	null	Unknown	68415.7	24370.4	70767.1	9258.7	6875.25	20751.1	81485	241390	129095	18624.7	8572.3	5825.53	52473.1	583647	127843	38616.9	42118.9	110898	1596.61	6748.15	18974.5	33626.9	31189.5	28230.5	32899.2	9509.59	83441.5	115509	4929.75	77287.8	2930.77	7862.28	99937.5	685548	19166.1	40585.6	32274.1	29432.9	45629.8	135819	14662.8	42311	15968.6	348946	102133
RIKEN P-VS1 ID-18069 from Mouse_Macrophage_WT_N_F1	[M+H]+	1054.29	null	Unknown	22771	41603.3	102020	98013.3	1.02187e+06	3.42864e+06	50115.7	790153	2.65468e+06	260323	167748	204512	149853	2.21544e+06	870315	57390.5	438049	1.0698e+06	22177.5	792235	2.21638e+06	111362	1.78452e+06	6.07654e+06	138187	248882	2.98741e+06	328637	108961	6.79622e+06	28444.5	71164.4	4.254e+06	590012	111873	557433	38697.1	137294	379850	923894	279768	835705	37057.5	4.11067e+06	1.5456e+06
RIKEN P-VS1 ID-18144 from Mouse_Liver_WT_N_F1AA	[M+H]+	1066.94	null	Unknown	836.75	302.939	1916.49	222632	370036	477032	129078	330740	302573	492840	758899	518718	2.1767e+06	8.95987e+06	2.2999e+06	163955	1.07686e+06	1.67618e+06	144784	928910	2.18289e+06	490518	1.70365e+06	2.00502e+06	317563	413795	3.44262e+06	559466	113589	2.0784e+06	33500.8	45449.3	2.18296e+06	1.77149e+06	109765	167613	38434.4	57979.9	155086	577008	82807	332774	104200	1.33048e+06	414189
RIKEN P-VS1 ID-18145 from Mouse_Liver_WT_N_F1EPA	[M+H]+	1066.96	null	Unknown	1075.54	0	2182.55	0	0	0	0	0	0	38811.6	66307.1	42081.5	451003	1.90514e+06	559364	12639.1	137372	107829	13951.9	64260.4	242581	0	18672.3	0	23522.9	0	152445	61122.5	9600.37	266520	1753.62	2876.83	10617	0	11115	2944.51	11073	16187.2	17351	69616.6	7991.89	0	0	39293.2	1079.48
RIKEN P-VS1 ID-18174 from Mouse_Liver_WT_N_Ctr	[M+H]+	1071.91	null	Unknown	1365.96	0	0	129645	205537	324484	82895.2	192594	130885	1.15337e+06	1.80338e+06	1.2016e+06	7.15452e+06	3.46531e+07	1.04132e+07	494433	2.73975e+06	3.5318e+06	315352	1.30168e+06	3.70403e+06	547737	1.89256e+06	1.79145e+06	778198	909664	6.52994e+06	2.93999e+06	480346	7.76779e+06	110632	158766	8.72981e+06	9.26952e+06	669253	857737	293958	386076	820681	1.98184e+06	233469	1.11483e+06	131922	2.19922e+06	638637
RIKEN P-VS1 ID-18320 from Mouse_Lung_WT_N_F1	[M+H]+	1097.92	null	Unknown	0	0	0	0	6490.95	12098.1	434.752	15637.2	5535.6	41604.5	53482.4	57338.1	404549	1.54449e+06	3560.08	9463.25	75511	97232.2	18295.6	81278.6	248618	17359.2	67843.3	0	29017.5	29504.5	231533	137895	23401.4	148356	2236.78	5515.27	290000	488857	28840.2	43182.3	8785.3	10493.6	25230.9	76177.2	4206.02	26921	6722.35	113142	32693.3
RIKEN P-VS1 ID-18323 from Mouse_Feces_WT_N_Ctr	[M+H]+	1098.01	null	Unknown	1287.31	32899.1	66323.7	17053.3	41943.6	72302.2	22275.3	59254.3	51470.6	29898.3	0	4628.69	0	0	16713	0	5555.74	0	0	236.983	0	2858.63	2763.02	85650.2	4799.44	10612.4	79426.5	0	0	373691	4180.29	1190.47	383130	0	2817.75	15049.7	10212.1	28787.6	96319.6	14703.1	1531.12	21660.1	30180.6	655820	238895
RIKEN P-VS1 ID-18452 from Mouse_Lung_WT_N_F1AA	[M+H]+	1127.97	null	Unknown	0	0	0	1270.47	6551.05	0	0	0	0	66705.9	93135.9	51206.7	729921	2.62625e+06	505892	14520	99709.4	128852	34834.8	164655	408119	14779.7	48544.3	37716.3	13237.2	19951.4	202500	100506	16030.9	108426	2638.94	4140.48	66106.1	410442	7572.8	13605.1	15056.7	12417.7	20863.3	211467	19029	1134.97	5483.06	81787.8	43549.4
RIKEN P-VS1 ID-18454 from Mouse_Macrophage_WT_N_F1DHA	[M+H]+	1128.31	null	Unknown	41292.3	21405.5	66138.5	61438.1	676214	1.91742e+06	30737.9	478614	1.47533e+06	192686	93796.4	101247	222869	1.37692e+06	564012	30071.4	203289	684425	18359.7	489655	1.29942e+06	81595.3	1.21048e+06	3.91787e+06	73733.3	153516	2.02731e+06	178401	78614.6	4.90424e+06	17230.6	48211.3	2.32267e+06	499404	65711.1	386664	18086.2	73146.9	172238	642372	195239	439671	25125.1	2.83965e+06	1.05623e+06
RIKEN P-VS1 ID-18580 from Mouse_SmallIntestine_WT_N_F1	[M+H]+	1155.98	null	Unknown	0	30894.3	72524.1	0	0	0	4201.98	11420.8	22079.6	0	3265.89	0	0	0	0	913.374	10436.4	29620	0	0	0	0	0	0	0	0	0	0	0	0	0	0	0	0	0	0	2801.76	1801.62	0	0	0	0	0	0	0
RIKEN P-VS1 ID-18598 from Mouse_SmallIntestine_WT_N_F1DHA	[M+H]+	1159.32	null	Unknown	0	0	0	0	0	0	0	0	0	52692.1	108012	118712	1.18031e+06	6.21836e+06	2.4102e+06	0	0	136613	0	112375	285163	0	0	0	221163	317138	3.12967e+06	1.32353e+06	346140	8.30906e+06	35359.5	41527.3	2.76543e+06	8.26774e+06	330816	442148	20561	44755.1	190445	0	0	0	0	0	0
RIKEN P-VS1 ID-18606 from Cell_HeLa_WT_N_Ctr	[M+H]+	1160.01	null	Unknown	210530	111352	258346	1823.74	0	8878.12	37269.4	78742.1	64507.5	0	0	0	32403	90373.5	20229.3	2128.59	11495.5	15268.9	270.79	2450.52	0	4159.1	9475.85	0	7763.41	13389.8	105640	0	3011.71	0	0	0	0	99344.6	1556.47	0	5196.95	10503.4	28923.8	8062.27	0	0	3448.35	40518.4	14765.9
RIKEN P-VS1 ID-18615 from Mouse_Brain_WT_N_F1DHA	[M+H]+	1162.32	null	Unknown	0	0	0	0	0	0	4251.74	0	9867.63	61970.9	145274	190768	591141	5.08877e+06	980265	0	24903	118777	0	12957.1	39796.6	0	109215	125879	73821.5	152436	1.93283e+06	990672	177461	3.33291e+06	21723.7	47591.9	3.81831e+06	7.21797e+06	194352	102038	12650.9	27457.3	112987	0	2256.16	0	0	0	0
RIKEN P-VS1 ID-18657 from Mouse_Lung_WT_N_F1	[M+H]+	1171.33	null	Unknown	0	0	0	0	0	13490.1	0	57810.4	0	224630	665338	293707	3.44649e+06	1.24916e+07	3.46613e+06	9019.91	220202	619274	0	213076	494681	12150.2	0	42266.2	593835	863088	8.35171e+06	2.26848e+06	549946	1.11169e+07	35549.9	66603.5	6.57019e+06	1.56934e+07	801510	992543	21596.1	89467.7	347551	0	0	0	0	0	0
RIKEN P-VS1 ID-18660 from Mouse_Macrophage_WT_N_F1	[M+H]+	1171.83	null	Unknown	0	0	2775.89	0	0	0	0	57792.9	38049.2	332694	685022	520492	4.08851e+06	1.80264e+07	6.21457e+06	21786.6	561545	1.30818e+06	5873.13	238788	780155	0	143148	166901	629943	1.08018e+06	1.14824e+07	3.8285e+06	729107	1.84093e+07	63743.2	125389	9.86408e+06	2.00318e+07	1.12047e+06	1.5468e+06	59360.4	90407.4	458150	0	0	0	0	0	586.472
RIKEN P-VS1 ID-18664 from Mouse_Macrophage_WT_N_F1AA	[M+H]+	1172.84	null	Unknown	0	680.273	144.185	0	0	0	4415.5	31615.2	10318.6	194132	355540	292128	2.6662e+06	1.11462e+07	3.15402e+06	3393.94	263912	602293	0	164679	562041	20912.7	0	0	398533	388842	4.82029e+06	2.05662e+06	595979	9.88296e+06	27665.7	72246.2	5.21493e+06	1.31646e+07	632198	720607	25248.4	74688.7	217947	3773.13	0	0	0	0	0
RIKEN P-VS1 ID-18740 from Mouse_Macrophage_WT_N_F1	[M+H]+	1183.33	null	Unknown	0	0	0	0	0	17923.8	8695.41	13304.7	39075.2	127031	418492	203550	2.22045e+06	9.88555e+06	2.64378e+06	25138.3	527885	842489	0	171781	393619	0	0	78485.3	354333	598966	6.54616e+06	1.55132e+06	351516	8.36005e+06	21891.3	58079.1	6.32155e+06	1.11491e+07	635610	838266	111.126	10494.3	6798.17	0	0	0	0	0	0
RIKEN P-VS1 ID-18743 from Mouse_Macrophage_WT_N_F1AA	[M+H]+	1183.84	null	Unknown	0	302.409	0	4141.33	704.711	0	7078.3	58126	19247.1	247986	501105	408814	3.68311e+06	1.75645e+07	4.02622e+06	32882.5	1.04005e+06	1.43431e+06	1845.58	336050	812387	17139.1	0	48812.3	532398	844450	8.23603e+06	2.7219e+06	578031	113603	60781.1	98175.1	7.28495e+06	1.52778e+07	574175	1.37818e+06	39049.8	69227.9	428430	0	0	624.672	0	0	0
RIKEN P-VS1 ID-18761 from Mouse_AdrenalGlands_fads2KO_N_Ctr	[M+H]+	1186.01	null	Unknown	96977.3	64065.7	168334	0	1345.58	302.675	24557.1	56668.1	0	0	0	0	27840.1	52208.7	0	2274.89	17109.4	0	0	3000.4	6104.33	0	0	0	10659.8	14061.9	0	8851.36	0	0	0	0	0	32202.2	2020.37	0	8272.77	11691	0	0	0	0	2643.26	34122.8	0
RIKEN P-VS1 ID-18764 from Mouse_Muscle_WT_N_F1AA	[M+H]+	1186.8	null	Unknown	470.976	0	0	4004.78	0	16231.9	23934.8	14381.4	33868.5	257340	548302	456773	503038	4.66782e+06	114751	10771.7	376129	278617	2652.99	34717.6	249437	11601.3	187452	156317	373094	452531	2.73093e+06	1.43848e+06	195984	2.84017e+06	79078.3	70895.7	3.6138e+06	4.28878e+06	214575	1858.14	33086.1	64815.1	341704	0	0	0	73.3828	0	1719.34
RIKEN P-VS1 ID-18829 from Mouse_Macrophage_WT_N_F1AA	[M+H]+	1194.82	null	Unknown	2178.41	0	13513	0	0	0	0	0	12319.3	2609.86	0	0	22135.8	522680	72926.7	0	9639.59	0	0	0	5644.1	0	0	0	0	0	36878.3	122325	7317.5	133881	8382.88	6796.67	1.20747e+06	2.41779e+06	170496	0	268.447	0	0	23130.7	0	19758.6	1566.83	33993.9	7647.23
RIKEN P-VS1 ID-18833 from Mouse_SmallIntestine_WT_N_F1AA	[M+H]+	1195.33	null	Unknown	0	0	0	0	16789.5	17112.8	44658	219403	225440	2.01822e+06	3.70211e+06	2.45363e+06	1.12929e+07	6.78777e+07	1.42089e+07	318036	3.95923e+06	7.01771e+06	12095.7	1.02577e+06	2.5387e+06	65190.7	523436	360830	2.54551e+06	3.51909e+06	2.68947e+07	9.33348e+06	2.01689e+06	3.98584e+07	165035	400587	2.39265e+07	5.23828e+07	2.98537e+06	3.93818e+06	36409.4	249887	806935	0	0	0	641.111	6886.2	0
RIKEN P-VS1 ID-18856 from Mouse_Kidney_WT_N_F1EPA	[M+H]+	1197.86	null	Unknown	0	0	0	0	0	8252.17	135.191	21364	0	263410	883607	210580	4.32384e+06	1.893e+07	4.3784e+06	9792.44	823754	1.08305e+06	183.147	146876	543037	0	54981	0	455028	212741	5.18724e+06	2.65316e+06	728448	1.2688e+07	8008.1	29089.2	3.77881e+06	1.75181e+07	716449	1.19878e+06	12182.3	48979.4	188396	0	0	0	0	0	0
RIKEN P-VS1 ID-18892 from Mouse_Macrophage_WT_N_F1AA	[M+H]+	1202.34	null	Unknown	27381.6	22943.8	84044.7	58504.3	494367	1.32039e+06	40416.7	316856	1.01703e+06	117361	96477.7	117137	112849	765827	521446	19526.6	194756	433909	14683	332266	953766	89283.8	848499	2.11314e+06	79871.5	184273	1.67132e+06	214977	64071.5	3.6839e+06	15545	45857.3	2.32667e+06	589186	67457.3	298765	13552.9	68711.6	160537	569218	158523	472172	27202.6	2.39852e+06	850356
RIKEN P-VS1 ID-18899 from Mouse_AdrenalGlands_fads2KO_N_Ctr	[M+H]+	1203.05	null	Unknown	8672.46	22492.8	41675.1	0	0	0	0	0	28249.2	0	0	1387.2	0	0	3934.67	0	0	0	0	0	0	0	0	0	0	0	14507.8	0	0	0	0	0	0	0	0	0	0	0	0	0	0	2679.99	0	0	0
RIKEN P-VS1 ID-18912 from Mouse_WAT_fads2KO_N_Ctr	[M+H]+	1203.97	null	Unknown	106780	79602.7	235168	0	1872.16	0	681.661	83513.2	91847.8	0	0	0	0	9989.24	0	0	0	6642.26	0	0	4406.66	2130.78	1434.46	0	0	0	0	18143.2	481.017	27781.5	1164.61	0	0	0	0	4854.91	0	4351.07	0	0	0	0	0	0	0
RIKEN P-VS1 ID-18951 from Mouse_Adipose_WT_N_F1AA	[M+H]+	1208	null	Unknown	1.9779e+06	931459	1.85801e+06	23162.2	48872	78554.1	788463	2.33289e+06	1.9531e+06	63476.3	134086	80013.9	2.06662e+06	7.96666e+06	2.26294e+06	70940.4	690268	1.17853e+06	15634	180804	471752	76752.9	243214	295537	252742	370072	3.50139e+06	530950	127586	3.23892e+06	23214.4	28780.1	2.22435e+06	6.10413e+06	268997	498254	195643	339053	1.19025e+06	171786	22840.8	86529.3	12773.4	214064	68624.6
RIKEN P-VS1 ID-18983 from Mouse_Adipose_WT_N_F1	[M+H]+	1212.03	null	Unknown	843933	437758	953311	24502.9	28760	60152.4	307969	713784	563935	16466.4	25115.8	12974.6	648450	1.94808e+06	414478	48030.6	389875	491037	6411.42	70641.6	137209	78292	223766	225880	142545	163046	1.26804e+06	185422	34999.4	661329	5711.96	7285.34	368301	3.39721e+06	130420	144373	153096	202149	564175	34502.5	1808.09	19289.1	11675.1	157925	41845.4
RIKEN P-VS1 ID-19012 from Mouse_Macrophage_WT_N_F1AA	[M+H]+	1216.07	null	Unknown	13436.9	7468.8	24530.7	0	0	0	1160.94	7772.21	4010.57	0	0	0	3387.43	22960.5	0	0	0	0	0	0	2789.37	0	0	0	0	0	0	1060.25	0	0	0	443.262	0	0	0	0	711.062	5085.9	5411.39	15194.6	1497.59	0	4640.27	40007.2	21740.6
RIKEN P-VS1 ID-19028 from Mouse_Kidney_WT_N_F1EPA	[M+H]+	1220.32	null	Unknown	906.735	0	1529.41	0	0	13738.3	683.221	6185.58	22671.8	116266	162978	289435	14688.2	5.88599e+06	2.35008e+06	19412.2	262462	923282	0	11251.4	404224	0	16471.2	0	151495	496622	2.78302e+06	349103	171866	3.9678e+06	0	23689.9	231298	2.68989e+06	351179	359811	0	20078.8	69702.1	0	0	0	0	0	0
RIKEN P-VS1 ID-19085 from Mouse_BAT_fads2KO_N_Ctr	[M+H]+	1229.04	null	Unknown	143542	17964.3	26347.8	1048.78	0	0	21370.4	21458.7	0	2517.34	0	0	19421.1	0	0	4328.02	0	0	602.203	921.126	2377.27	0	0	0	1600.43	2557.26	0	0	0	0	119.684	788.403	0	127584	2384.92	0	3618.62	4507.69	0	0	0	739.338	0	0	1418.01
RIKEN P-VS1 ID-19095 from Mouse_Feces_WT_ABX_Ctr	[M+H]+	1229.99	null	Unknown	3303.55	69751.2	219213	916.253	271.294	0	36612.3	210179	161928	1362.84	1802.92	0	0	154521	0	0	7914.35	0	0	0	0	0	7971.03	9474.45	2057.15	1516.62	8535.48	14984.2	0	0	0	2221.86	51813.9	15425.9	7594.53	0	4914.85	13457.5	11841.3	0	0	0	0	20415.7	0
RIKEN P-VS1 ID-19102 from Mouse_Kidney_WT_N_F1DHA	[M+H]+	1231.31	null	Unknown	0	0	0	0	2576.19	0	151.281	10630.9	10438.5	153851	219662	11527.4	1.21688e+06	3.24952e+06	1.45214e+06	14687.5	19289.8	53363.8	0	72737.3	66345.7	799.779	33076.9	30054.1	206665	114452	1.15537e+06	190546	134017	224417	0	3607.18	1.12075e+06	3.23907e+06	147578	247082	0	4635.96	12371.8	0	208.373	0	0	5203.9	0
RIKEN P-VS1 ID-19120 from Mouse_Adipose_WT_N_F1	[M+H]+	1234.02	null	Unknown	532418	299023	837016	1266.61	4078.84	27986.4	212430	917815	1.08685e+06	0	13284.7	15145.9	273045	1.09366e+06	594525	3409.42	140024	429469	571.31	27587.6	110107	1749.43	13092.6	79079.1	36696.7	110550	1.19812e+06	11408.8	12735.8	663595	124.381	1903.22	430111	793030	56611.1	160982	35777.5	82035.7	400451	0	0	5518.02	766.566	27196.6	14978
RIKEN P-VS1 ID-19134 from Mouse_Macrophage_WT_N_F1AA	[M+H]+	1237.39	null	Unknown	581.084	0	0	0	10153	0	13607.9	73464.2	91489.4	1.51192e+06	2.98561e+06	2.0505e+06	2.08202e+07	8.94802e+07	2.07139e+07	275790	4.29743e+06	6.13622e+06	11092	443375	1.413e+06	13545.3	215584	99138.1	1.30372e+06	1.74036e+06	1.44214e+07	4.22937e+06	1.04728e+06	2.12166e+07	45194.7	114341	9.44516e+06	6.34215e+07	2.56857e+06	3.18414e+06	150680	349544	1.08513e+06	0	527.89	2346.88	0	0	0
RIKEN P-VS1 ID-19138 from Mouse_Feces_WT_ABX_Ctr	[M+H]+	1238.05	null	Unknown	276519	155462	456450	1173.46	5506.13	4373.57	126272	292878	304467	0	0	0	56221.4	151777	70653.5	3777.71	58379.4	139659	50.3662	11515.7	10351	0	11645.6	13990	29353.9	25721.6	245153	18576.1	3725.94	0	0	0	0	554343	12609.4	38082.1	26874.3	39363.9	155525	0	419.505	0	0	0	0
RIKEN P-VS1 ID-19203 from Mouse_Feces_WT_ABX_Ctr	[M+H]+	1251.04	null	Unknown	0	7622.44	50816.8	0	0	0	0	10640.3	0	0	5114.37	0	0	0	0	0	0	4690.34	175.941	1300.47	0	2527.22	0	0	0	0	0	0	0	0	0	0	0	0	0	0	1275.01	0	0	0	0	0	0	0	0
RIKEN P-VS1 ID-19221 from Mouse_AdrenalGlands_fads2KO_N_Ctr	[M+H]+	1255.08	null	Unknown	56215.4	43530	117538	628.09	0	0	4998.43	35275.3	22183.3	1134.33	0	0	16266.3	56522.2	0	1108.53	0	0	0	0	0	0	0	15563.3	2878.35	0	17937.6	0	0	0	0	0	0	24717.3	2207.2	0	5368.89	4130.96	6835.57	0	168.551	0	0	0	0
RIKEN P-VS1 ID-19230 from Mouse_Feces_WT_ABX_Ctr	[M+H]+	1256.01	null	Unknown	1.9974e+06	917403	2.4298e+06	6064.54	20297.9	63577.5	827211	2.50989e+06	2.25068e+06	11806.2	42281.9	14816.2	2889.94	2.46533e+06	178852	1691.95	112603	136573	668.406	24232.8	57057.9	6328.78	12772.1	82239.7	3865.91	180230	133147	85938.5	28174.6	361433	0	11223.8	200143	1.02226e+06	46313.4	48353.8	70111.9	146064	452045	33273.4	2095.64	13099.1	666.101	32324.2	8098.55
RIKEN P-VS1 ID-19247 from Mouse_AdrenalGlands_fads2KO_N_Ctr	[M+H]+	1260.05	null	Unknown	2.98174e+06	1.21617e+06	2.91483e+06	16632.2	19732.4	53047.5	1.35142e+06	3.50867e+06	2.94229e+06	9935.67	17141.7	1206.21	565363	1.68113e+06	468432	18981.9	208410	409428	2316.86	34713.1	107212	23217.5	75921.7	103342	103219	130926	1.47155e+06	4562	16825.5	504153	2200.28	2822.57	296856	1.63614e+06	77365.2	130212	110075	161166	604292	25082.5	1502.98	5348.95	1053.18	52907.1	22777.4
RIKEN P-VS1 ID-19264 from Mouse_Feces_WT_ABX_Ctr	[M+H]+	1264.06	null	Unknown	975034	515468	1.14234e+06	1105.19	5310.64	5622.76	423307	911943	843442	0	0	2167.8	118971	532947	114720	4803.6	119430	180255	0	17558	44733.5	2946.89	38734	20807.2	21771.7	27765.6	219685	0	4094.07	27876.6	0	0	0	1.0012e+06	34693.2	46195.1	27927.2	48064.6	175359	0	1411.92	0	2804.13	61339.1	18303.1
RIKEN P-VS1 ID-19307 from Mouse_Feces_WT_ABX_Ctr	[M+H]+	1276.35	null	Unknown	288.049	4067.94	69823.2	43492.3	432900	813372	0	257866	595722	102193	89095.3	99753.4	0	1.20588e+06	457283	20899.4	246081	484850	3516.73	228801	576101	90119	736733	1.4606e+06	91787	169866	1.68604e+06	89914.3	56030.8	3.15019e+06	13962.1	39602	1.9831e+06	6002.35	97807.4	273189	0	48833.1	121809	375811	131107	443974	19090.6	1.83749e+06	729134
RIKEN P-VS1 ID-19357 from Mouse_AdrenalGlands_WT_N_Ctr	[M+H]+	1290.08	null	Unknown	108641	68985.2	147115	0	529.097	0	33141.5	90399.3	53034.3	0	0	226.015	9418.21	158171	0	1514.46	3169.56	0	0	2210.56	299.082	0	0	0	0	0	0	5531.79	0	0	0	0	0	378255	0	0	2711.8	1982.7	2419.73	0	0	0	0	0	0
RIKEN P-VS1 ID-19369 from Mouse_AdrenalGlands_WT_N_Ctr	[M+H]+	1294.1	null	Unknown	19088	14192.8	32250.1	0	0	0	3649.21	14086.6	12478.2	0	0	1691.81	0	0	0	0	3135.08	0	0	0	0	0	0	4758.69	0	0	0	0	642.62	0	0	0	0	0	1732.77	0	0	0	0	12559.4	0	0	0	0	0
RIKEN P-VS1 ID-19397 from Mouse_SmallIntestine_fads2KO_N_Ctr	[M+H]+	1300.27	null	Unknown	7313.64	5230.9	16363.2	46886.4	73636.3	69379.8	44515	110930	99536.5	151278	216998	148622	331985	1.50898e+06	369622	40671.1	171377	203811	18169.1	83193.7	196408	111786	295411	397826	114192	131627	1.0866e+06	524374	106955	1.51366e+06	34945.1	44569	2.19848e+06	1.41272e+06	97447.1	145139	55701.3	81413.5	176282	1.08144e+06	147885	531736	103029	1.44058e+06	533725
RIKEN P-VS1 ID-19412 from Mouse_Kidney_WT_N_Ctr	[M+H]+	1303.99	null	Unknown	50396.5	43735.3	133328	0	0	0	17946.7	71161.7	51040.3	0	18191.6	4370.45	0	0	27561.3	638.111	21153	26496.6	0	553.097	16112.9	0	0	0	1313.31	0	0	19306	911.97	0	1887.33	0	83855.1	0	0	0	6619.8	6181.85	24114.4	0	0	0	0	13364.5	5183.64
RIKEN P-VS1 ID-19444 from Mouse_Liver_fads2KO_N_Ctr	[M+H]+	1315.19	null	Unknown	2996.69	1217.78	2172.5	11311.9	14698	29103.1	14126	33401.9	24194	108712	158941	101637	682922	2.31927e+06	519656	20318.9	135579	166032	8161.07	58062.5	139508	38187.8	93414.5	102882	64612.1	77277.4	596093	492618	93352.2	1.47103e+06	24609.6	33572.5	1.67059e+06	1.50574e+06	61086.9	89621.4	48436.8	76230.4	211331	757518	79959.7	366920	56278.9	722349	270092
RIKEN P-VS1 ID-19448 from Mouse_AdrenalGlands_WT_N_Ctr	[M+H]+	1316.09	null	Unknown	11605.9	10633.3	23897.1	395.344	0	0	4234.29	9614.7	0	0	2087.86	0	0	0	0	0	0	0	0	0	0	0	0	0	1332.76	0	0	0	242.868	0	0	0	0	7033.87	0	0	0	0	0	2141	0	0	0	0	0
RIKEN P-VS1 ID-19451 from Mouse_AdrenalGlands_fads2KO_N_Ctr	[M+H]+	1318.22	null	Unknown	2559.32	3955.39	2254.67	7408.73	12453.3	782.085	4111.47	17099.3	10756.5	2860.83	2310.46	992.58	128322	477818	117288	2112.92	20705.1	16382.4	167.742	8919.26	24958.4	16775.8	48411.2	35585.8	23779.2	5246.59	303746	149954	28373.5	478275	2249.64	4842.15	23525.9	581890	23040.3	22813.3	11139.4	25783.1	54390.3	75003.6	10132.2	44333.8	8342.17	112471	26967.1
RIKEN P-VS1 ID-19454 from Mouse_AdrenalGlands_fads2KO_N_Ctr	[M+H]+	1319.24	null	Unknown	3263.72	713.579	1869.3	8897.66	14591.5	16694.7	7208.57	20910.1	14526.6	26244.4	51596.6	26879.6	105535	373048	92518.1	7246.31	35538.2	49750	2978.78	13706.3	44005.6	18850.4	66216.3	68592.2	16386.1	19482.7	154983	87440	19180.7	340442	5260	8252.08	383624	253011	14018.8	25745.5	10941.9	11507.7	48120.3	194047	25367.6	98868.2	27027.2	503400	118733
RIKEN P-VS1 ID-19456 from Mouse_Testis_fads2KO_N_Ctr	[M+H]+	1320.17	null	Unknown	9430.58	5513.83	10204.7	42553.5	64128.8	123892	39683.9	125487	90768.4	261006	499448	338504	1.11409e+06	5.70805e+06	1.64129e+06	54964.9	430402	685134	18947.6	174532	482063	111668	386664	541381	169185	258251	2.34311e+06	1.13305e+06	234492	5.61724e+06	70914.8	102723	5.83906e+06	2.78995e+06	233570	420683	114633	192972	581550	1.7253e+06	211808	1.11386e+06	91498.5	1.64241e+06	592212
RIKEN P-VS1 ID-1950 from Mouse_Macrophage_WT_N_F1AA	[M+H]+	359.315	null	Unknown	694.663	7078.56	22453.5	34766.4	57240.1	83311.1	10775.6	33668.3	22596.2	39557.7	56447.5	35415.7	121885	707175	209673	13597.5	114548	143387	3203.68	37051.9	86408.3	85696.8	313402	312502	36231	39025.4	391924	184234	48993.6	766309	17304.3	23677.7	1.08297e+06	559704	79954	166277	15841.3	26158	76895.6	383734	35918.9	162157	17562.3	304171	71949.5
RIKEN P-VS1 ID-19534 from Mouse_Brain_WT_N_w6rich	[M+H]+	1339.27	null	Unknown	105264	27346.5	56401.7	52541.4	67951.2	120093	56668.2	141208	101177	106170	158361	105365	110939	1.06708e+06	293549	57062.4	145254	249099	29380.3	65163.6	139231	107621	311258	383519	72352.7	118148	347718	362768	56107.1	1.21461e+06	48402.9	51192.2	1.98136e+06	976019	130945	226419	44267.6	40071.1	133547	513683	65002.8	291098	23625.3	360560	159025
RIKEN P-VS1 ID-19541 from Mouse_AdrenalGlands_fads2KO_N_Ctr	[M+H]+	1342.93	null	Unknown	23284.9	9261.57	23310	338.51	33249.9	68795.5	16785.6	57058.1	50841.1	30664.9	33613.2	39167.7	77705.5	517607	179688	9327.71	66465.4	148513	265.42	23450.5	66694.1	0	183105	188679	33145.6	53047.6	637573	128237	31293.4	586186	7650.02	14611.1	888742	352806	46673.1	114647	14293.8	16172.1	86038.3	227306	21064.6	142399	13450	251909	91630.2
RIKEN P-VS1 ID-19582 from Mouse_AdrenalGlands_fads2KO_N_Ctr	[M+H]+	1352.28	null	Unknown	42455	4970.34	9938.07	16643.1	11067.4	19806.7	13027	34262.6	21902.2	15564.5	43779.8	22753.5	120875	542262	147681	11640.9	54390.8	43283.7	9223.45	30277.2	53854.4	16603.7	56365.9	53658.1	25886.8	15001.4	255058	106865	18469.3	325876	11932.2	14067.3	485321	414454	26908.1	67555.4	25193.8	11944.3	75118.2	311436	44149.1	139724	45996.9	659684	267925
RIKEN P-VS1 ID-19625 from Mouse_AdrenalGlands_WT_N_Ctr	[M+H]+	1363.21	null	Unknown	6209.3	5629.27	8211.02	18554.2	30855	33481.9	24157.3	64718.2	45510.4	220134	332428	203576	2.13471e+06	5.10119e+06	1.63248e+06	51264.8	350084	526972	20937.4	134657	295493	59652.2	136679	144123	124698	119376	1.03489e+06	667511	161430	2.2978e+06	32661.1	45709.5	2.20871e+06	4.68152e+06	193532	250227	75362	110137	320218	1.37179e+06	148483	547660	182634	4.49461e+06	1.13604e+06
RIKEN P-VS1 ID-19878 from Mouse_BAT_fads2KO_N_Ctr	[M+H]+	1432.05	null	Unknown	0	0	0	3780.93	0	0	0	10164.9	0	0	24846.7	18462.1	614051	2.5074e+06	849080	0	0	0	0	1815.2	0	0	0	2605.33	28237.1	2316	0	246192	55861.5	1.01213e+06	4694.07	4656.51	0	576295	0	16325.6	0	7885.39	4976.49	27205.5	559.304	0	202.1	0	0
RIKEN P-VS1 ID-19934 from Mouse_AdrenalGlands_fads2KO_N_Ctr	[M+H]+	1449.98	null	Unknown	5671.62	5355.91	13095.5	108107	161289	242413	97071.5	203025	179399	208387	306164	220091	2.29943e+06	9.6122e+06	2.61326e+06	74562.8	545460	756086	11409.8	88975.5	176558	326261	1.26902e+06	1.254e+06	355507	498041	4.24391e+06	1.10491e+06	223796	4.52901e+06	92786	142408	6.83042e+06	1.35535e+07	766380	1.19967e+06	45645.5	70119.9	200173	898170	96761.8	396928	26350.6	391151	133019
RIKEN P-VS1 ID-20012 from Mouse_Kidney_fads2KO_N_Ctr	[M+H]+	1471.97	null	Unknown	10399.1	4665.52	13152.1	116494	166670	268510	96116.6	222755	198096	210678	342050	219705	2.29835e+06	9.65829e+06	2.64376e+06	74733.1	527910	772441	12909.6	90115.7	202693	347649	1.35408e+06	1.25332e+06	362107	479835	4.16961e+06	1.14597e+06	217789	4.69268e+06	93696.7	141082	6.91823e+06	1.46852e+07	807403	1.17543e+06	47832.6	71704	204074	855046	94833.2	422620	25724.4	398000	133387
RIKEN P-VS1 ID-20027 from Mouse_AdrenalGlands_fads2KO_N_Ctr	[M+H]+	1473.98	null	Unknown	645.43	4070.36	8027.61	31262.4	44457	68370.1	34471.1	77919.2	73736.3	55418.7	91257.4	46544.4	740151	2.88972e+06	806979	24915.5	221804	345054	3187.48	22970.7	55974.3	113378	417093	399862	126277	139735	1.26426e+06	281186	45301.4	771366	16647.4	30155.4	1.71364e+06	3.34789e+06	203500	287563	13268.2	21128.8	61287	358670	37741.9	149481	9645.86	177868	62124.2
RIKEN P-VS1 ID-20032 from Mouse_Ear_fads2KO_N_Ctr	[M+H]+	1474.09	null	Unknown	0	517.368	597.355	11063.4	6327.65	43373.5	18451.3	92608.1	54583.9	68047.1	220831	185614	869438	4.94252e+06	2.79379e+06	0	61925.4	162201	1124.56	4492.44	26178.6	22193.6	142689	68815.7	171309	191284	3.27097e+06	553679	238663	7.74516e+06	38115.8	71118.6	4.17869e+06	1.93066e+06	238496	210972	46745.5	77757.1	312099	20812.7	2689.58	0	1936.97	0	0
RIKEN P-VS1 ID-20069 from Mouse_Brain_WT_N_Ctr	[M+H]+	1480.04	null	Unknown	0	0	0	21225.2	80350	39886.3	43388.4	194651	88537	228436	407818	167040	1.81056e+06	9.66942e+06	1.97912e+06	6939.29	339021	159969	0	21707.8	83635.7	48108.4	434582	166372	302653	337197	1.7113e+06	1.07247e+06	333937	5.2773e+06	57548.3	152539	5.51426e+06	4.02459e+06	285864	351428	69343.6	206827	337607	155516	36227.4	112644	0	0	0
RIKEN P-VS1 ID-20172 from Mouse_Kidney_WT_N_Ctr	[M+H]+	1498.1	null	Unknown	0	364.417	468.724	17041.4	19758	86109.2	38113.1	126964	115208	331143	485383	363587	6.80012e+06	2.82316e+07	5.91125e+06	22725.1	367888	480165	0	97147.8	211163	110535	289154	108919	664950	715273	5.16901e+06	3.24973e+06	1.00609e+06	9.06269e+06	116753	209250	6.73443e+06	1.75912e+07	251493	595540	101059	152767	554637	0	2733.73	3307.03	1407.79	0	0
RIKEN P-VS1 ID-20240 from Mouse_BAT_WT_N_Ctr	[M+H]+	1506.02	null	Unknown	564.892	0	0	4856.73	51197	3814.4	6154.45	167295	67064.2	120912	271398	151441	1.27752e+06	5.10701e+06	1.78737e+06	397.314	44062.8	12510.6	151.794	26270.8	131853	2297.82	339097	316124	126820	307086	2.20579e+06	391238	260353	5.71193e+06	12790	63896.6	4.95495e+06	2.97733e+06	255743	147323	16913.9	68665.6	276118	56556.8	4519.33	85129.7	0	0	0
RIKEN P-VS1 ID-20248 from Mouse_AdrenalGlands_fads2KO_N_Ctr	[M+H]+	1506.22	null	Unknown	198213	5062.32	4330.24	1810.88	7115.29	2944.2	5546.61	10371.9	9837.76	17540.5	25651.6	4823.4	0	152757	0	42243.6	8660.47	0	24233.9	3200.56	12886.9	0	0	8613.51	0	10027.6	175939	119840	16869.6	234096	51897.7	28031.4	324862	304984	10906.4	22429.9	26417.6	21845.4	27744.9	0	0	0	1931.33	0	0
RIKEN P-VS1 ID-20326 from Mouse_AdrenalGlands_fads2KO_N_Ctr	[M+H]+	1516.14	null	Unknown	0	0	231.479	0	0	0	176.829	17155.7	1323.83	364594	504865	479679	1.20739e+07	3.70162e+07	1.09814e+07	4886.06	360420	710986	0	240762	672273	0	36492.7	0	729764	967658	1.02998e+07	4.47481e+06	1.32185e+06	2.33988e+07	73436.6	155096	1.12649e+07	3.85806e+07	1.1491e+06	1.13566e+06	12654.5	104581	495412	3007.89	0	0	1307.63	0	1733.78
RIKEN P-VS1 ID-20359 from Mouse_Liver_WT_N_Ctr	[M+H]+	1520.08	null	Unknown	0	1647.93	328.714	946.779	68175.4	121187	110192	221339	192829	592238	777593	452028	6.39893e+06	2.66031e+07	6.44348e+06	58948.4	463172	633617	136.438	143590	351327	182027	421095	607172	888511	1.04774e+06	7.45893e+06	5.09388e+06	1.01239e+06	1.52665e+07	138175	228624	1.23525e+07	2.26033e+07	823663	615425	154470	245179	700688	57770.1	9455.11	14125.7	0	0	0
RIKEN P-VS1 ID-20373 from Mouse_AdrenalGlands_fads2KO_N_Ctr	[M+H]+	1522.09	null	Unknown	0	4088.33	6089.98	38997.3	159980	201305	125325	628504	383647	714261	1.42868e+06	832179	5.84887e+06	2.89502e+07	1.12089e+07	62711.5	1.29652e+06	1.78707e+06	2950.48	223140	832732	157448	1.03188e+06	1.36425e+06	942470	1.71162e+06	1.59343e+07	4.43949e+06	1.34426e+06	2.83031e+07	191847	377035	2.12959e+07	1.54511e+07	928449	1.62389e+06	114212	366893	1.2088e+06	1402.37	16354.9	62774.6	818.501	8415.97	2291.28
RIKEN P-VS1 ID-20386 from Mouse_AdrenalGlands_WT_N_Ctr	[M+H]+	1524.09	null	Unknown	0	326.056	1265.43	32624.6	50850.6	93876.3	48755.4	174344	3254.05	523509	862506	804901	4.3696e+06	1.74977e+07	160877	37425.3	778939	23642.5	2394.58	206486	313049	41908.5	600831	613596	684184	1.12622e+06	8.78487e+06	2.93593e+06	872042	198815	128740	258767	1.15255e+07	1.15164e+07	833194	962301	111164	180656	748786	20424.5	3166.74	0	1470.21	2035.18	0
RIKEN P-VS1 ID-20419 from Mouse_Brain_fads2KO_N_Ctr	[M+H]+	1528.04	null	Unknown	3565.38	237.946	196.708	65.072	43250.7	105661	22773.6	61208.9	33644.5	73433.5	184736	126565	1.64089e+06	5.08944e+06	1.20372e+06	33190.1	420776	488440	460.641	59469.6	147815	75804.3	276959	303416	149332	251221	1.68571e+06	526811	170537	2.97445e+06	19323.8	79603.3	2.90622e+06	4.11608e+06	218033	236053	419.675	44818	191554	32843.4	2028.21	24922.8	0	1903.48	872.22
RIKEN P-VS1 ID-20422 from Mouse_Liver_fads2KO_N_Ctr	[M+H]+	1528.08	null	Unknown	138038	9865.27	20920.9	24788	24079.5	40349.8	30896	31199.1	26473.8	24896.4	36912.8	28765.2	13112.8	79010.1	16456.2	33098.6	55239.5	39853.5	27468.7	14117.2	42383.8	20457.3	24416.4	13592.2	11104.9	6800.6	225648	94784.8	13745.9	373006	35237.8	28197.4	786956	311507	31759.2	46136.3	37580.9	20765.4	42915.5	165047	15283.6	101879	11798.4	200395	76199.9
RIKEN P-VS1 ID-20452 from Mouse_AdrenalGlands_fads2KO_N_Ctr	[M+H]+	1532.07	null	Unknown	0	475.497	0	0	0	11494.9	825.611	441.107	0	101092	0	107355	1.5376e+06	4.32043e+06	1.3397e+06	0	16385.9	85429.6	0	3498.54	27300.3	0	14506.8	127043	93717.7	233672	120081	23339.3	178578	3.89092e+06	11953.4	34843.2	15187.6	4.83646e+06	86607.7	123470	185.182	42651.6	17068.7	0	0	0	0	0	987.327
RIKEN P-VS1 ID-20486 from Mouse_AdrenalGlands_fads2KO_N_Ctr	[M+H]+	1536.1	null	Unknown	1210.87	2901.36	1041.74	40287.2	86971.7	118037	50666.3	164472	110279	230382	467278	278981	3.01714e+06	1.31172e+07	3.08738e+06	39110.9	402349	674857	989.659	45914.6	127557	126615	558923	498059	214947	303486	2.76892e+06	1.26547e+06	311416	7.37848e+06	55670.7	47543.9	5.39593e+06	7.30059e+06	389598	349911	67792.9	105822	464781	192165	20142.5	119955	1035.9	0	0
RIKEN P-VS1 ID-20538 from Mouse_AdrenalGlands_fads2KO_N_Ctr	[M+H]+	1540.14	null	Unknown	0	0	0	485.706	2107.55	8488.94	9444.68	79824.4	37208.9	592285	1.34613e+06	964918	1.30244e+07	5.50386e+07	1.4921e+07	57576.3	989368	1.72847e+06	2248.75	427455	1.27549e+06	24295.2	19952.4	0	1.15457e+06	1.62577e+06	1.61376e+07	6.65118e+06	1.80069e+06	3.69424e+07	80351.1	227896	1.61924e+07	4.46066e+07	1.29354e+06	2.24482e+06	68696.6	204110	715812	1360.2	525.933	2907.79	212.601	0	2575.4
RIKEN P-VS1 ID-20578 from Mouse_AdrenalGlands_fads2KO_N_Ctr	[M+H]+	1544.17	null	Unknown	1232.05	0	0	0	0	0	0	2023.72	17157.8	0	52308.8	65715.5	667681	3.48879e+06	3.43321e+06	0	113781	226585	0	2170.48	26462.1	5249.73	0	0	13156.7	119461	1.01649e+06	62697.3	27434.7	1.72321e+06	3660.9	9686.41	725756	1.64289e+06	74957.1	106889	3222.95	5851.6	109227	0	2653.57	17500.7	260.736	0	0
RIKEN P-VS1 ID-20608 from Mouse_AdrenalGlands_fads2KO_N_Ctr	[M+H]+	1548.09	null	Unknown	0	431.759	5975.8	1303.53	110001	182192	79596.6	306881	260915	611350	1.41057e+06	809304	1.68177e+06	2.51484e+07	8.99625e+06	79081.2	862236	1.60602e+06	395.776	253429	548715	10855.4	935341	1.10054e+06	553859	1.108e+06	1.12971e+07	2.43824e+06	800050	2.25986e+07	123604	250291	1.36448e+07	1.23391e+07	849802	1.27958e+06	73449.5	212735	785193	82002	23030.4	60562.2	0	0	0
RIKEN P-VS1 ID-20641 from Mouse_Brain_fads2KO_N_Ctr	[M+H]+	1552.13	null	Unknown	0	700.857	1613.1	5793.14	11826.8	2263.98	416.061	46461.6	0	36123.9	41599.5	1966.72	349560	3.24566e+06	1.01142e+06	0	78393.5	765.858	0	3384.4	513.28	4044.01	128508	79508.5	12001.9	52424.7	0	301287	82518	1.1178e+06	3367.11	21447.8	509360	485578	68800.4	93426.8	15403.5	771.574	94307.1	0	303.969	0	0	0	0
RIKEN P-VS1 ID-20686 from Mouse_Liver_WT_N_Ctr	[M+H]+	1558.07	null	Unknown	0	857.849	0	53463.1	101927	197907	71508.1	249507	141560	296267	657559	314779	2.90729e+06	1.32573e+07	2.80876e+06	61142.4	465531	783879	2642.78	61834.9	262123	185876	858380	563853	297478	436246	3.42691e+06	1.52169e+06	411633	6.88911e+06	57783.3	96244.4	5.79626e+06	6.9525e+06	327350	558370	107980	161618	580664	330401	33272	171732	861.531	10234.6	1723.35
RIKEN P-VS1 ID-2071 from Mouse_Macrophage_WT_N_F1DHA	[M+H]+	368.422	null	Unknown	282242	99927.3	263524	297401	442926	989397	282427	762603	926606	508591	861688	625022	1.01614e+06	6.80626e+06	2.68157e+06	189755	1.19945e+06	2.2113e+06	105613	410166	986997	526032	2.9197e+06	3.09087e+06	460097	637103	7.61823e+06	1.69829e+06	366101	9.96679e+06	188281	226385	1.03811e+07	4.25155e+06	641129	1.76944e+06	209059	254890	897041	3.12909e+06	392140	2.08023e+06	179404	3.17667e+06	1.23584e+06
RIKEN P-VS1 ID-20742 from Mouse_BAT_fads2KO_N_Ctr	[M+H]+	1564.13	null	Unknown	0	0	0	10050.4	6540.46	72213.2	130913	421961	448714	2.97311e+06	6.30694e+06	4.48148e+06	7.05773e+07	2.38806e+08	6.94863e+07	452688	5.81326e+06	1.16569e+07	51547.9	1.2374e+06	3.57483e+06	177101	939193	667109	4.64367e+06	5.97361e+06	6.54293e+07	1.31313e+07	4.4194e+06	1.00777e+08	244080	646943	4.64425e+07	1.58138e+08	6.12143e+06	8.11037e+06	140654	449905	1.75083e+06	0	0	11251.3	687.343	0	0
RIKEN P-VS1 ID-20804 from Mouse_Brain_WT_N_w6rich	[M+H]+	1570.18	null	Unknown	0	285.581	0	0	0	15107.5	0	7356.2	0	128799	338742	433459	6.37714e+06	2.24541e+07	6.83039e+06	11569	695215	1.25892e+06	1484.75	164161	463701	0	34230.8	34775	350951	698516	7.10484e+06	40192.7	338674	9.14554e+06	9403.03	30841.8	3.72733e+06	2.09863e+07	749599	2801.58	11366.6	105467	521423	0	382.619	0	0	0	653.339
RIKEN P-VS1 ID-20821 from Mouse_Brain_fads2KO_N_Ctr	[M+H]+	1572.1	null	Unknown	0	3344.13	6414.28	7559.62	41600.5	157274	24950.6	168003	125342	162999	604067	157219	2.28402e+06	1.58819e+07	43794.7	12563.2	431786	570881	0	30131.2	283352	3466.53	19154	923813	281652	514035	4.86703e+06	1.34675e+06	514751	5.42121e+06	59282.9	123252	48298.1	8.01707e+06	657107	581560	32481.7	71484.8	437158	53526.4	1430.46	58463	0	4781.92	0
RIKEN P-VS1 ID-20823 from Mouse_BAT_fads2KO_N_Ctr	[M+H]+	1572.18	null	Unknown	0	0	0	0	1201.11	0	0	6364.13	0	1960.43	9722.4	0	1.77887e+06	7.48647e+06	0	10221.1	0	0	0	20152.6	1587.32	0	0	0	104307	230.395	0	159093	38103.9	0	0	2923.34	0	3.84668e+06	21387	0	0	5581.21	0	0	1658.34	0	0	4083.14	0
RIKEN P-VS1 ID-20839 from Mouse_AdrenalGlands_fads2KO_N_Ctr	[M+H]+	1574.12	null	Unknown	0	287.11	1272.8	0	7366.54	30733.6	617.698	32744.6	48522.4	147059	247220	272748	30903.9	4.76499e+06	3.69814e+06	163.903	57009.8	13399.3	0	0	37921.1	0	194887	200670	170123	224613	3.16264e+06	261698	228914	4.52159e+06	180.486	41179	4.37273e+06	5.10359e+06	204082	19598.7	0	38176.4	8685.76	0	886.494	0	0	0	0
RIKEN P-VS1 ID-20858 from Mouse_AdrenalGlands_fads2KO_N_Ctr	[M+H]+	1576.15	null	Unknown	800.971	0	0	2757.55	25444	5053.92	14260.1	75023.4	29761.5	220995	315576	1507.79	4.50198e+06	1.78552e+07	2.69414e+06	39605.6	304883	163414	1289.84	33057.4	52000.4	78309.2	130541	5056.44	295937	284879	908500	1.53652e+06	274926	28890.7	21611.2	38556.4	1.26503e+06	1.462e+07	442361	426705	76439.5	112459	414851	14078.3	1970.18	11873.8	0	0	0
RIKEN P-VS1 ID-20875 from Mouse_Eye_fads2KO_N_Ctr	[M+H]+	1578.14	null	Unknown	0	0	0	62619.8	117686	225962	119554	438646	374871	708011	1.47758e+06	1.13749e+06	5.85463e+06	2.86679e+07	1.07058e+07	156379	1.73455e+06	3.07452e+06	12233.5	253040	632204	234216	1.23106e+06	1.30923e+06	487557	1.06625e+06	1.23628e+07	2.66073e+06	799933	2.12914e+07	109456	215617	1.3828e+07	1.4351e+07	1.17123e+06	2.12506e+06	183704	340920	1.41739e+06	229448	28881.5	132197	0	0	0
RIKEN P-VS1 ID-20958 from Mouse_Brain_fat1TG_N_w6rich	[M+H]+	1590.15	null	Unknown	395.82	0	1786.45	8592.7	12124	5084	11970.2	170812	142109	1.26e+06	2.63226e+06	1.95965e+06	2.26724e+07	1.00335e+08	3.21446e+07	128902	1.8982e+06	3.74822e+06	3747.36	363638	1.06124e+06	306.358	294637	170061	1.78675e+06	2.30338e+06	2.88577e+07	3.81879e+06	1.66207e+06	3.43203e+07	104733	246985	1.90372e+07	5.15807e+07	2.42007e+06	3.69942e+06	37685.9	164726	650197	7875.42	897.478	4965.85	1415.85	0	0
RIKEN P-VS1 ID-21004 from Mouse_AdrenalGlands_WT_N_Ctr	[M+H]+	1596.2	null	Unknown	40288.7	0	0	1428.47	0	1315.47	2726.95	0	0	34304.5	86647.4	99665.5	5.522e+06	1.71529e+07	2.88729e+06	4039.56	150195	183923	2134.05	8192.15	53522.4	0	0	0	150344	105004	816950	422970	143517	2.26042e+06	5631.41	8321.73	312843	1.66619e+07	1888.84	168861	6408.19	56172.7	248419	0	424.461	0	0	0	0
RIKEN P-VS1 ID-21111 from Mouse_Liver_WT_N_Ctr	[M+H]+	1612.14	null	Unknown	318.248	0	0	0	0	12976.6	10310.2	121976	118492	778448	1.86597e+06	1.25968e+06	8.23173e+06	4.80484e+07	1.53387e+07	5113.93	2.163e+06	725122	0	246574	1.22942e+06	6330.22	38596.8	103470	948076	1.57912e+06	1.5905e+07	2.34111e+06	642650	2.06203e+07	64307.7	176501	8.5681e+06	2.23246e+07	1.6633e+06	2.07452e+06	4020.71	38994.8	275382	0	669.016	0	201.408	0	3344.22
RIKEN P-VS1 ID-21128 from Mouse_AdrenalGlands_fads2KO_N_Ctr	[M+H]+	1616.18	null	Unknown	0	0	0	0	971.413	9407.78	0	1649.23	27048.9	113074	332052	402191	6.07013e+06	1.79049e+07	8.1237e+06	0	90861.5	79658.2	1132.4	4996.12	103933	1716.46	5359	29596.6	230920	227128	4.80912e+06	465954	294993	6.44397e+06	3805.24	0	1.73638e+06	1.0453e+07	239635	162609	0	0	8924.28	0	1010.72	0	0	0	0
RIKEN P-VS1 ID-21148 from Mouse_AdrenalGlands_WT_N_Ctr	[M+H]+	1620.18	null	Unknown	301.933	0	0	2653.7	0	7763.88	4654.51	154569	73862.1	1.28017e+06	2.44024e+06	2.16503e+06	4.47922e+07	1.61132e+08	4.50044e+07	228762	4.35271e+06	6.88264e+06	1846.14	402458	1.48846e+06	5329.13	207156	127740	1.29251e+06	2.25865e+06	2.0839e+07	3.26602e+06	1.27978e+06	3.02704e+07	44525	105682	1.18889e+07	1.01131e+08	3.19599e+06	4.22513e+06	161244	331852	1.23832e+06	0	0	0	0	0	686.311
RIKEN P-VS1 ID-21241 from Mouse_AdrenalGlands_fads2KO_N_Ctr	[M+H]+	1634.52	null	Unknown	76115.1	37338.4	62636.9	0	0	385.361	31470.3	27541	90663.2	0	0	0	0	166484	35875.8	26841.7	63983.9	59119.9	0	7567.83	0	28008	0	38260.8	17885.7	9256.95	167735	4995.13	0	0	3688.13	5212.07	0	512378	21072.2	21845.8	0	11080.8	27409.8	0	0	0	3690.46	0	0
RIKEN P-VS1 ID-21259 from Mouse_Brain_fads2KO_N_Ctr	[M+H]+	1641.57	null	Unknown	1.20985e+06	50043.9	79188.8	318556	347502	398799	234416	288348	295230	344124	299965	295672	209552	1.65378e+06	635823	354953	406063	575414	252377	271674	300337	198765	492728	407149	216846	226313	1.79121e+06	1.08038e+06	210073	3.68983e+06	456850	265097	4.95839e+06	4.0307e+06	307438	448645	233465	195627	332961	2.22041e+06	231768	803636	137032	1.29739e+06	562653
RIKEN P-VS1 ID-21276 from Mouse_Brain_WT_N_Ctr	[M+H]+	1646.54	null	Unknown	1.50472e+06	131131	274810	1.11371e+06	1.42012e+06	2.48445e+06	654431	1.34548e+06	1.72517e+06	1.21315e+06	1.62119e+06	1.33658e+06	455396	6.40015e+06	2.91262e+06	785135	1.6915e+06	2.73409e+06	546756	1.04513e+06	1.86175e+06	984546	3.4226e+06	4.36658e+06	793462	1.2943e+06	1.21545e+07	4.44659e+06	915501	1.95639e+07	1.19721e+06	910960	3.41205e+07	1.01813e+07	1.3661e+06	2.64099e+06	577144	506729	967240	8.49939e+06	1.03743e+06	3.79635e+06	392123	5.80704e+06	2.63161e+06
RIKEN P-VS1 ID-21278 from Mouse_BAT_fads2KO_N_Ctr	[M+H]+	1647.45	null	Unknown	13443.5	3902.92	17908.5	9311.67	69481.3	114944	5492.58	41169.7	87684.8	24785	19427.4	20180.5	50385.7	213758	97427.3	5134.55	41107	124021	3221.01	27740.3	81394.5	34341.1	131996	188618	16649.6	31096.3	341495	51245	13214.7	694867	3590.56	7581.57	479860	175350	17347	74593.5	5056.58	14905.2	28583.6	103660	38033.8	112102	2924.61	445386	163578
RIKEN P-VS1 ID-21288 from Mouse_Kidney_fads2KO_N_Ctr	[M+H]+	1649.46	null	Unknown	0	18459	66141.5	0	0	0	0	0	766.085	0	0	0	0	0	49614.2	0	38678.6	0	0	0	0	0	4448.89	0	0	0	0	0	0	0	0	783.211	0	266901	0	0	0	0	12886.4	0	0	0	0	0	0
RIKEN P-VS1 ID-21323 from Mouse_Kidney_fads2KO_N_Ctr	[M+H]+	1660.53	null	Unknown	318929	44695.8	56740.8	483.733	11968	9544.01	51362.2	102995	94977.8	13604.9	22081.3	19440.7	71975.1	272407	104399	96812.1	300123	282276	4325.27	23579.1	56273.8	17167.9	76164.7	54214.9	27845.1	25978.2	243708	81195.5	27051.4	82443.8	8944.59	5108.61	119018	2.29807e+06	80629.1	200520	39917.3	61712.4	83672	184026	9410.02	781.293	96.6596	1316.65	1496.98
RIKEN P-VS1 ID-21338 from Mouse_BAT_fads2KO_N_Ctr	[M+H]+	1665.51	null	Unknown	283755	78935.7	161090	140491	196907	228520	239448	477922	460129	104795	146662	154930	183603	1.7652e+06	522940	252869	770453	1.50312e+06	53964.3	179269	339891	220771	844551	593971	254677	294535	2.93159e+06	547855	130976	1.68387e+06	54669	57419.9	2.28063e+06	3.80774e+06	406519	855439	133659	162455	256694	796507	87106.2	288833	43094.2	598231	262000
RIKEN P-VS1 ID-21389 from Mouse_AdrenalGlands_fads2KO_N_Ctr	[M+H]+	1679.51	null	Unknown	260808	94055	226451	814.015	0	0	197742	365636	438803	0	0	0	131293	292573	93858.5	40480.8	378376	586880	669.165	6944.62	4611.52	0	59324.1	0	0	21423.6	0	0	0	0	0	448.008	0	819540	56118	0	2725.1	28404	74550.2	0	0	0	2523.74	1240.43	0
RIKEN P-VS1 ID-21391 from Mouse_Muscle_WT_N_Ctr	[M+H]+	1680.45	null	Unknown	160706	69881.1	270931	10382.1	13576.3	32535.7	451.852	327269	313083	24047.6	29083.5	28585.1	109112	2.41716e+06	611338	101864	1.06179e+06	1.76665e+06	5631.93	39349.5	105928	65819.8	121556	160554	83561.9	87867.6	1.14468e+06	60743.3	18604.1	598010	12952.3	5069.44	444812	2.19238e+06	247811	354566	33169.2	73132.1	251259	85963.7	11366.5	82728.5	0	0	5247.18
RIKEN P-VS1 ID-21394 from Mouse_AdrenalGlands_fads2KO_N_Ctr	[M+H]+	1683.55	null	Unknown	80795.8	38120.4	56640.8	0	4251.48	0	66961.3	253640	141661	0	11628.7	0	32376.8	345148	1952.73	11352.2	78172.1	70723.6	0	6453.98	15706.6	0	15125.3	28380	13532.5	9225.42	125183	0	0	0	0	0	4509.86	584948	24210.9	45001.6	13322.5	31340	92114.9	0	0	0	2172.34	0	0
RIKEN P-VS1 ID-21397 from Mouse_Muscle_fads2KO_N_Ctr	[M+H]+	1684.48	null	Unknown	320806	88768.1	450504	51200.9	44043.3	134494	290595	936575	844420	0	36257.7	34698.2	301601	1.61769e+06	191119	64757.3	774806	1.41906e+06	0	48821.4	113404	85567.3	416795	477318	139757	155115	1.52356e+06	18025.5	42200	743054	4924.44	255.351	241645	3.33443e+06	236488	331131	46143.4	75510	269577	13250.4	24600.4	44963.8	8472.67	290319	76592.6
RIKEN P-VS1 ID-21398 from Mouse_BAT_WT_N_Ctr	[M+H]+	1684.55	null	Unknown	28993.4	45635.3	103352	0	3163.38	0	5946.76	318147	192279	0	0	0	44590.3	168640	61839.6	18534.5	184897	99772.9	74.7502	611.422	0	0	0	27047.2	8949.46	12450.6	127897	0	5072.73	0	1291.46	0	125762	852104	25665.4	20386.7	8300.36	31648.8	115244	0	0	0	12296.8	162356	12687.9
RIKEN P-VS1 ID-2140 from Mouse_Aorta_WT_N_Ctr	[M+H]+	372.348	null	Unknown	2221.99	13590	33912	55596.3	88390.7	4202.29	24496.9	74101.6	11256.3	16587.9	21518	21318.6	159743	932904	4478.6	4621.74	39415.8	5332.86	417.203	96449.7	256532	104834	422663	465165	53271.9	76994.9	37511.4	246610	34566.1	783892	24549.5	33673.2	18063.1	534294	88388.6	2437.63	40663	73849.3	228746	173271	25700.7	87019.7	19945.6	446685	7177.25
RIKEN P-VS1 ID-21410 from Mouse_Ear_WT_N_Ctr	[M+H]+	1689.45	null	Unknown	761.653	0	0	0	0	0	0	0	861.05	0	1123.3	0	0	0	0	0	0	0	0	0	0	0	0	0	0	0	2137.33	658.199	0	0	0	0	0	33845.2	0	0	0	0	0	34301.5	0	0	0	0	2673.23
RIKEN P-VS1 ID-21413 from Mouse_Ear_fads2KO_N_Ctr	[M+H]+	1689.5	null	Unknown	196936	84539.1	63504.2	27819.3	59142.2	109271	91931	795795	587519	92695.4	37388.5	45853.5	210556	1.13323e+06	298502	43982.3	531494	718679	1587.75	42663.8	121847	7775.26	255160	320500	85621.9	120522	963247	329968	42654.3	720920	5412.33	3499.78	793646	537868	194055	240832	60135.6	45557.4	74897.8	385679	48439	86187.8	58371.3	243734	87164.9
RIKEN P-VS1 ID-21419 from Mouse_BAT_fads2KO_N_Ctr	[M+H]+	1691.51	null	Unknown	453270	48209.2	107907	217781	217040	264576	130574	193839	353721	293163	526252	381570	271258	3.01722e+06	1.15545e+06	267508	396765	715395	78680	236810	518300	291085	895467	983744	276824	301585	3.0347e+06	1.35996e+06	285165	3.9013e+06	237176	168881	5.98637e+06	4.09004e+06	400644	698853	214079	153835	430591	1.69075e+06	195237	657258	79014.9	1.1009e+06	332715
RIKEN P-VS1 ID-21421 from Mouse_Ear_WT_N_Ctr	[M+H]+	1692.51	null	Unknown	563570	46819.9	4181.18	170839	222867	298337	188740	320574	256268	340439	538337	349449	392524	3.65926e+06	821906	281687	479084	802096	124298	209297	516312	270065	932488	879031	332350	305785	2.79641e+06	1.65142e+06	302255	4.10752e+06	260133	200720	6.3844e+06	3.40754e+06	369586	782325	249540	152328	434331	2.15048e+06	204102	837038	63737.7	971689	247863
RIKEN P-VS1 ID-21445 from Mouse_Feces_WT_ABX_Ctr	[M+H]+	1736.5	null	Unknown	4470.44	202901	780631	164251	315025	521876	663184	1.9148e+06	1.64948e+06	743701	1.81341e+06	964791	3.59904e+06	2.41644e+07	8.76031e+06	6796.69	2.28201e+06	5.4601e+06	258.537	402853	965832	444602	2.01819e+06	1.75744e+06	834650	1.00467e+06	9.76801e+06	2.21378e+06	650966	1.1169e+07	136565	200769	1.13923e+07	1.07395e+07	1.06777e+06	2.01271e+06	427542	668125	2.36309e+06	3.08577e+06	359427	1.23734e+06	23527.5	780317	191580
RIKEN P-VS1 ID-21449 from Mouse_Feces_WT_ABX_Ctr	[M+H]+	1758.47	null	Unknown	759712	262998	730572	165949	211209	358604	565415	1.58282e+06	1.24741e+06	411929	783480	572190	2.02847e+06	1.21843e+07	2.97244e+06	220133	1.4777e+06	2.25841e+06	47675.7	256167	625620	155038	620307	762377	283357	410677	3.53028e+06	1.10867e+06	284743	4.19531e+06	83285.1	98898.7	5.72487e+06	6.59102e+06	656558	933769	227312	305488	918773	1.45669e+06	261825	669876	36279.2	422201	241254
RIKEN P-VS1 ID-21455 from Mouse_Feces_WT_ABX_Ctr	[M+H]+	1784.49	null	Unknown	167998	70201.7	289169	35422.3	65215.6	65763.3	121839	424387	413532	208918	336372	182457	684034	5.66844e+06	1.47683e+06	49494.2	450265	733054	8956.34	57650	221923	69503.4	280956	119566	118342	129473	1.4877e+06	320515	81300	1.54169e+06	21125.9	9510.67	977710	1.95527e+06	168114	253199	113902	154442	569465	675995	57000.5	285666	14625.7	200641	96640.7
RIKEN P-VS1 ID-21456 from Mouse_Feces_WT_ABX_Ctr	[M+H]+	1788.52	null	Unknown	65900.6	43227.4	144713	13967.5	41287.2	83147.4	49756.9	171885	144581	73860	146390	93561.5	552014	2.8029e+06	964785	16401.6	193837	436500	1853.24	35898.3	144632	24393	65889.1	107406	42734.6	98097.7	417650	277430	49429.3	1.00378e+06	6448.52	15193.2	637201	722450	37638.7	117465	64856.4	79845.2	305739	351296	44283	185152	34881.5	447163	178014
RIKEN P-VS1 ID-2808 from Mouse_Macrophage_WT_N_F1AA	[M+H]+	415.212	null	Unknown	634775	89430	169102	200405	265138	458065	219447	421736	402461	321600	445125	304040	519002	3.16146e+06	1.04262e+06	203521	628956	821538	125351	217761	472641	240084	854408	987039	223584	332158	2.8687e+06	1.2691e+06	186045	3.96772e+06	216937	186938	7.05872e+06	3.19359e+06	341262	693887	194168	181746	450172	1.78896e+06	203935	925045	109891	1.68704e+06	603427
RIKEN P-VS1 ID-2959 from Mouse_Muscle_WT_CTX5_Ctr	[M+H]+	426.324	null	Unknown	171642	85424	223422	20133.8	34636.8	65530.2	11737.4	42829.4	39528.8	1216.46	9761.83	2817.55	0	0	0	0	2083.53	3984.01	690.531	15399.8	36481.8	0	0	6466.74	13655	29748.4	205833	0	0	0	0	0	0	0	0	0	0	1386.57	9099.42	0	573.155	13526.8	0	0	0
RIKEN P-VS1 ID-3065 from Mouse_Macrophage_WT_N_F1AA	[M+H]+	432.239	null	Unknown	150175	19524.7	36016	46536.7	55678.9	92307.3	48853.3	86665.9	80549.9	63902.2	105789	75392.7	119880	666864	223836	48627.4	130699	189572	29587	49144.7	94138.1	55720.4	183391	221878	42049.5	73582.1	573351	277938	38834.4	885972	45071.6	41141.1	1.69874e+06	675758	69605.1	148595	43548.2	44012.1	110491	395799	45909.1	161973	19183.6	411247	137478
RIKEN P-VS1 ID-3236 from Mouse_Muscle_fads2KO_N_Ctr	[M+H]+	442.353	null	Unknown	7911.19	4114.84	14773.3	1911.92	4068.54	17676.3	10775.7	40126.2	38354.4	67368.5	129760	75652.8	31949.1	43820.5	15025.7	8284.04	62505.6	77809.2	14.3186	3861.12	22699.8	5347.94	9590.89	880.425	46008.8	82001.4	662888	39278.4	6188.37	144479	2105.94	3920.04	121877	248684	13170.8	37899.8	3742.78	5552.97	20939.9	7611.84	2387.07	3562.99	337.781	30365.4	5839.77
RIKEN P-VS1 ID-3238 from Mouse_AdrenalGlands_WT_N_Ctr	[M+H]+	442.357	null	Unknown	65435.4	29720.9	76885.6	645.539	0	0	15144.6	30121.2	30452.1	1291.72	0	0	2178.34	17998.4	4891.73	442.487	1948.86	0	0	0	0	0	0	0	881.876	3412	14838.7	0	0	0	0	0	0	0	0	1838.39	0	0	2246.95	0	822.717	0	3826.55	61087.1	12388.6
RIKEN P-VS1 ID-3617 from Mouse_Macrophage_WT_N_F1AA	[M+H]+	460.27	null	Unknown	159224	14643.5	26768.1	43760.5	48191.6	58913.7	47583.2	86011.8	59818.4	56176.9	77429.7	59122.9	130738	565920	127919	43521.9	113382	104228	32339.8	35627.7	58973.9	60433.2	151544	165089	54421.3	62271.1	371556	275279	30599.6	446394	44846.3	40065.7	1.16e+06	759703	69538.5	95986.5	38115.4	28642.6	69020	354400	36200.7	122683	26009.9	314856	81135.9
RIKEN P-VS1 ID-3941 from Mouse_Feces_WT_N_Ctr	[M+H]+	481.325	null	Unknown	1366.73	1304.74	0	6310.03	21115.2	22743.9	7472.03	44569	41284.6	13959.6	70628.6	42341	499859	1.74807e+06	482667	13261.3	64374.8	114164	5428.87	45648.5	139086	5209.06	33928.8	56064.4	70631.7	96581.4	53142.6	196139	37750.8	25219.2	7329.03	11283.8	510068	920755	54508.1	10031.6	19538.6	38618.3	13455.9	208149	20075.8	60257.9	16056.9	241544	92158.1
RIKEN P-VS1 ID-4331 from Mouse_Aorta_ApoEKO_N_F1DHA	[M+H]+	507.27	null	Unknown	32939.3	36371.5	69950.3	110434	149797	278287	43723.5	141806	100474	129380	199422	141943	348465	2.77524e+06	809867	48851.7	433192	639263	426.931	253813	649513	328910	1.52222e+06	1.69333e+06	99598.5	153188	1.30523e+06	599930	140434	3.13646e+06	75194	99893.5	4.96453e+06	1.76977e+06	317612	664757	72597	132864	408673	1.53459e+06	198061	761582	74667.2	1.0906e+06	351364
RIKEN P-VS1 ID-4383 from Mouse_Muscle_WT_CTX0_Ctr	[M+H]+	511.292	null	Unknown	442344	171413	408158	1006.7	50745.4	82307.6	1195.41	62792.8	47333.5	12686.7	18245.8	13124.7	110023	368537	128744	5495.09	30373.3	55491.1	4589.16	23801.9	49615.2	10366.7	0	32628.4	19380.3	32312.6	242788	116213	19238.6	452705	4262.84	6063.63	346442	292391	15464.9	48880.4	9782.69	13101.1	40669.3	175295	21155.7	73118.8	14473	291513	73644.7
RIKEN P-VS1 ID-488 from Cell_C2C12_WT_N_4h50DHA	[M+H]+	223.061	null	Unknown	41221.5	19839.1	106302	52582.1	92738.2	487989	33181.3	134087	395851	74901.4	159489	170834	20689.5	2.0293e+06	1.03451e+06	1542.82	252167	991362	4274.95	98029.9	352221	11430.5	568565	1.11259e+06	51135	173603	3.40375e+06	182162	84720.8	3.25908e+06	23568.8	45978.9	4.21464e+06	802822	141808	594754	34054.7	45649.7	282117	263023	68816	406337	20974	637179	296971
RIKEN P-VS1 ID-4949 from Mouse_Muscle_WT_CTX0_Ctr	[M+H]+	548.502	null	Unknown	289460	54629.5	3497.22	177542	210843	7289.93	208157	322533	13329.1	315290	339806	8927.67	1.35574e+06	5.05292e+06	9599.76	137793	500313	9094.18	77495.6	176900	31909.9	587604	1.19777e+06	61559.3	286879	290761	26777.8	1.14512e+06	173954	11236.2	78532	96458.4	129041	6.25011e+06	334316	11260.9	118840	122083	5632.06	1.86455e+06	165839	4459.3	102777	1.34919e+06	3921.83
RIKEN P-VS1 ID-4975 from Cell_HeLa_WT_N_Ctr	[M+H]+	549.495	null	Unknown	6.39352e+06	3.28049e+06	7.89143e+06	960412	1.31792e+06	1.81468e+06	3.97888e+06	8.37465e+06	466968	992948	1.8428e+06	1.30159e+06	2.00008e+07	4.58677e+07	50565	2.33701e+06	2.1898e+07	2.87935e+07	466821	1.31417e+06	3.10495e+06	4.09653e+06	9.83212e+06	9.13983e+06	2.66127e+06	3.73424e+06	3.0517e+07	6.79221e+06	952134	1.73361e+07	286198	344658	1.77691e+07	1.38924e+08	6.23243e+06	17508.1	2.55606e+06	3.21714e+06	8.39439e+06	7.04589e+06	821009	3.02512e+06	400268	1.14957e+06	342319
RIKEN P-VS1 ID-4994 from Mouse_Muscle_WT_CTX0_Ctr	[M+H]+	550.63	null	Unknown	6763.76	3099.2	869.913	42192.6	72114.2	4070.35	17575.6	60129.3	1860.75	64275.6	2968.47	1792.19	68249.6	570023	10560	12533	126683	13471.8	1558.17	16025.8	27812.5	113701	409001	427799	103379	195284	23114	218623	43924.9	36542.5	34183.8	38725.9	1.77797e+06	5.48161e+06	1.0714e+06	2.20469e+06	23645.8	21112.7	2861.34	979627	116491	508572	11345.7	179261	11118.8
RIKEN P-VS1 ID-5041 from Mouse_Brain_WT_N_F1AA	[M+H]+	553.414	null	Unknown	873748	281290	727990	689778	1.06107e+06	2.23947e+06	779592	1.92864e+06	2.01296e+06	1.20983e+06	1.96064e+06	1.49892e+06	2.78261e+06	1.55683e+07	6.59744e+06	472057	2.70853e+06	4.52897e+06	286391	842400	2.2951e+06	1.37544e+06	6.71865e+06	7.71588e+06	1.11962e+06	1.82062e+06	1.78247e+07	4.20406e+06	806213	2.06597e+07	432009	532875	2.67166e+07	1.2797e+07	1.63705e+06	3.78821e+06	556089	700551	2.34385e+06	8.75125e+06	1.05441e+06	4.96465e+06	443261	8.8437e+06	3.21442e+06
RIKEN P-VS1 ID-5137 from Mouse_Kidney_WT_N_F1EPA	[M+H]+	558.482	null	Unknown	533754	286562	784416	184144	359457	605024	144673	339027	233330	0	97636.4	0	0	0	0	29992.2	132466	87688.5	21061.1	83079.9	206912	84530.9	449375	343098	0	71941.7	1.08267e+06	498448	36185.5	442773	35693.8	17417.2	465371	0	138522	0	161598	188263	494568	856777	88820.4	394861	139928	2.49937e+06	858540
RIKEN P-VS1 ID-5189 from Mouse_Plasma_ApoEKO_N_F1DHA	[M+H]+	562.33	null	Unknown	0	0	1831.7	5193.7	12366.3	1793.68	20668.8	44588.9	78611.4	26519.2	32778.7	13463.9	458627	1.36841e+06	442886	12387	134904	234552	4465.24	29306.3	71697	9222.99	40054	23641	46259	68777.4	456996	217899	35626.8	953261	7544.37	8266.16	780040	1.14161e+06	66902.5	163758	23723.6	31188.3	123606	102271	12315.1	30011.4	0	30137.7	14359.4
RIKEN P-VS1 ID-5199 from Mouse_Feces_WT_N_Ctr	[M+H]+	562.514	null	Unknown	123167	62651.6	81514.3	61675.3	114978	261951	75906.8	157983	127959	20482.5	23978.9	18874.3	606499	2.2382e+06	620493	13130.7	176158	9000.65	8325.18	43257.2	167685	75368.5	366196	317068	6339.17	141311	1.15528e+06	15891.9	37570	2.30613e+06	23672.6	35400.1	2.06976e+06	1.67053e+06	98570.9	213515	66377	95895.5	278020	353126	50947.3	267862	71688.8	2.2595e+06	828495
RIKEN P-VS1 ID-5207 from Mouse_WAT_fads2KO_N_Ctr	[M+H]+	563.472	null	Unknown	0	260.509	98317.3	0	0	0	0	27209.7	863.14	0	0	0	0	0	0	0	0	746774	0	0	0	0	0	0	0	0	0	0	2217.94	17914.8	0	0	0	0	0	0	0	0	0	0	0	0	0	0	4952.03
RIKEN P-VS1 ID-5214 from Cell_C2C12_WT_N_0hCtr	[M+H]+	563.541	null	Unknown	167582	80488.7	196648	52953.9	69104.4	101301	90847.6	254492	143184	195084	302815	190456	724290	2.42744e+06	595323	45631.2	401012	319740	20445.4	130135	298323	88556.1	242606	191837	100262	123264	1.13379e+06	1.36792e+06	266306	4.17602e+06	59356.1	80970.8	3.85952e+06	4.36136e+06	221013	337193	78059.4	106492	307049	2.30822e+06	278989	1.10849e+06	726093	6.96199e+06	1.70808e+06
RIKEN P-VS1 ID-5234 from Cell_HeLa_WT_N_Ctr	[M+H]+	565.558	null	Unknown	9.07073e+06	2.0022e+06	4.42201e+06	8.55937e+06	8.33726e+06	1.6026e+07	6.47696e+06	1.25014e+07	1.37354e+07	1.1448e+07	1.59346e+07	1.11607e+07	3.68544e+07	1.52418e+08	4.59995e+07	6.49408e+06	1.96556e+07	3.57885e+07	4.77626e+06	5.99961e+06	1.46123e+07	2.10557e+07	4.81778e+07	5.62067e+07	1.29922e+07	1.15915e+07	1.31549e+08	5.70542e+07	6.3629e+06	1.47513e+08	4.27285e+06	4.94665e+06	1.89304e+08	1.18719e+08	1.12817e+07	2.717e+07	4.55511e+06	4.73409e+06	1.61459e+07	7.67236e+07	7.63024e+06	3.20538e+07	4.26105e+06	6.15e+07	2.17867e+07
RIKEN P-VS1 ID-5320 from Mouse_Feces_WT_N_Ctr	[M+H]+	570.545	null	Unknown	5.54707e+07	7.29385e+06	1.33676e+07	2.08123e+07	2.26286e+07	3.72016e+07	2.06867e+07	3.28431e+07	3.01086e+07	2.98886e+07	3.66548e+07	2.54334e+07	4.43309e+07	2.74336e+08	8.25898e+07	2.17043e+07	5.31078e+07	6.2531e+07	1.29403e+07	1.81713e+07	3.72557e+07	2.26108e+07	7.39357e+07	7.35834e+07	1.99019e+07	2.58709e+07	2.27082e+08	1.17256e+08	1.63849e+07	2.99969e+08	1.98819e+07	1.76115e+07	5.39837e+08	3.68108e+08	2.90608e+07	5.27834e+07	1.99412e+07	1.69884e+07	3.55466e+07	1.70013e+08	1.87558e+07	7.26002e+07	1.00532e+07	1.42267e+08	4.62722e+07
RIKEN P-VS1 ID-5423 from Mouse_Plasma_ApoEKO_N_F1DHA	[M+H]+	577.516	null	Unknown	4.95226e+07	1.35009e+07	2.36163e+07	7.91254e+06	8.94944e+06	1.10097e+07	4.00335e+07	4.15189e+07	4.73916e+07	2.79087e+07	3.42093e+07	8.60467e+06	2.34712e+08	8.41027e+08	8.75556e+07	1.56609e+07	6.99801e+07	1.03873e+08	3.04028e+06	1.09055e+07	1.69893e+07	2.35128e+07	3.69335e+07	5.42177e+07	3.01691e+07	1.53888e+07	1.43415e+08	9.9257e+07	1.36383e+07	1.15471e+08	5.30062e+06	5.40216e+06	1.16998e+08	8.61303e+08	2.88513e+07	4.35567e+07	2.25775e+07	2.8037e+07	5.73048e+07	1.18276e+08	9.66338e+06	1.93411e+07	2.46383e+06	5.30555e+07	1.40577e+07
RIKEN P-VS1 ID-5453 from Mouse_Macrophage_WT_N_F1AA	[M+H]+	579.534	null	Unknown	5.33983e+06	2.61645e+06	4.88157e+06	875923	1.13216e+06	1.13488e+06	4.59617e+06	1.09385e+07	7.08339e+06	1.03954e+06	2.56255e+06	1.74234e+06	1.16608e+07	3.92306e+07	1.81264e+07	645963	6.4042e+06	1.00677e+07	178369	859474	1.64302e+06	1.46037e+06	4.04123e+06	2.66063e+06	612497	2.00082e+06	1.67362e+07	5.84441e+06	525229	2.08727e+07	169907	252327	1.68739e+07	5.0386e+07	1.63768e+06	3.26092e+06	1.61942e+06	1.4772e+06	5.96246e+06	2.22052e+06	256625	2.70057e+06	3.25017e+06	5.5335e+07	1.79701e+07
RIKEN P-VS1 ID-5566 from Mouse_Macrophage_WT_N_F1AA	[M+H]+	587.544	null	Unknown	2.54668e+06	453395	1.29045e+06	1.92152e+06	2.20972e+06	4.11456e+06	1.85922e+06	3.89332e+06	3.51947e+06	2.84369e+06	3.49047e+06	2.92987e+06	6.96996e+06	3.48665e+07	1.09267e+07	1.29306e+06	5.93182e+06	7.78295e+06	943912	1.8542e+06	4.48039e+06	4.14887e+06	1.21928e+07	1.35431e+07	3.05458e+06	3.11364e+06	2.94647e+07	1.14875e+07	1.91477e+06	4.04215e+07	990643	1.20271e+06	5.12287e+07	3.24822e+07	2.95181e+06	7.41874e+06	1.3889e+06	1.42974e+06	3.8383e+06	1.95886e+07	1.94436e+06	8.9249e+06	1.00414e+06	1.51911e+07	5.60919e+06
RIKEN P-VS1 ID-5679 from Mouse_Macrophage_WT_N_F1AA	[M+H]+	594.38	null	Unknown	596.841	136.052	0	13529.5	26386.7	16196.4	13330.7	67570.1	77651	129314	234956	154144	951006	3.66036e+06	1.07323e+06	56422	457828	700326	0	10374	23329.5	7629.26	92355.4	90092.7	1.24366e+06	1.66075e+06	1.49015e+07	139158	40092.9	700230	10027.5	28380.2	1.22434e+06	3.5525e+06	242820	409984	0	10100.9	41553.4	0	0	3923.62	0	11130.7	3612.38
RIKEN P-VS1 ID-5826 from Mouse_Feces_WT_N_Ctr	[M+H]+	601.515	null	Unknown	6.67662e+07	2.23922e+07	5.11281e+07	9.24032e+06	1.1046e+07	1.08191e+06	3.54332e+07	7.79915e+07	4.7036e+06	2.45922e+07	3.76255e+07	2.43109e+07	2.55906e+08	9.27775e+08	2.59202e+08	2.2722e+07	1.16054e+08	1.60575e+08	3.29507e+06	1.55163e+07	3.49924e+07	1.74215e+07	5.18311e+07	4.71479e+07	2.20202e+07	2.77333e+07	2.35291e+08	9.81753e+07	1.56217e+07	3.02549e+08	4.52228e+06	6.33299e+06	2.59618e+08	7.75463e+08	3.39831e+07	5.4136e+07	2.22102e+07	2.93456e+07	7.93962e+07	9.60692e+07	1.04865e+07	3.91904e+07	2.70813e+06	8.10579e+06	2.5172e+06
RIKEN P-VS1 ID-5858 from Mouse_Plasma_ApoEKO_N_F1DHA	[M+H]+	603.53	null	Unknown	125284	42323.5	98182	24678.1	2185.69	2756.79	78087.9	60429.1	7769.61	36020	1460.19	1836.41	273996	1.07886e+06	3677.81	6371.71	3464.01	10204.2	8805.1	2681.46	1791.17	41784	8441.28	64871.9	43631.7	11851	46471.4	178906	35977.7	5644.68	237.899	584.225	17634.8	881508	3953.95	2475.52	6807.7	4312.96	18317.1	49885.2	1539.84	16466.9	111692	131380	31575.5
RIKEN P-VS1 ID-5863 from Mouse_Adipose_WT_N_F1AA	[M+H]+	603.534	null	Unknown	3.08886e+07	1.56054e+07	1.97135e+07	4.76605e+06	7.57261e+06	7.94126e+06	2.13619e+07	5.39042e+07	3.02915e+07	1.09042e+07	1.10232e+07	7.90833e+06	8.30596e+07	3.80243e+08	6.92844e+07	1.07508e+07	6.05067e+07	6.98282e+07	1.54981e+06	8.91718e+06	1.55652e+07	9.59895e+06	3.42278e+07	2.92465e+07	1.07041e+07	1.09281e+07	9.54403e+07	3.95339e+07	7.54492e+06	8.84834e+07	2.06931e+06	2.79515e+06	9.8624e+07	3.65529e+08	1.7393e+07	2.50362e+07	1.16998e+07	1.60545e+07	3.67245e+07	5.42779e+07	6.05364e+06	1.7907e+07	4.35315e+06	5.04319e+07	1.56834e+07
RIKEN P-VS1 ID-5903 from Cell_C2C12_WT_N_4hCtr	[M+H]+	605.552	null	Unknown	6.71227e+06	3.23493e+06	4.69388e+06	937266	1.42512e+06	1.28947e+06	5.22341e+06	1.2759e+07	6.3525e+06	1.46699e+06	2.2391e+06	1.56189e+06	9.93935e+06	3.79555e+07	1.14949e+07	1.32104e+06	8.56692e+06	4.26333e+06	231247	1.25728e+06	1.76665e+06	1.39112e+06	4.74451e+06	5.53685e+06	1.44203e+06	1.94263e+06	1.13012e+07	5.6895e+06	1.20587e+06	1.22445e+07	287026	400806	1.19597e+07	4.87351e+07	2.63091e+06	2.21164e+06	1.35891e+06	2.00742e+06	3.8528e+06	8.83952e+06	1.05738e+06	2.93781e+06	1.08933e+06	1.5337e+07	5.30586e+06
RIKEN P-VS1 ID-5923 from Mouse_Feces_WT_N_Ctr	[M+H]+	607.397	null	Unknown	1.62142e+06	625141	1.30784e+06	1.28574e+06	1.93312e+06	3.94782e+06	1.27281e+06	3.88512e+06	3.54733e+06	2.43205e+06	3.8203e+06	2.62967e+06	6.50867e+06	3.63865e+07	1.17837e+07	1.05326e+06	5.09904e+06	8.47065e+06	482189	1.7198e+06	4.51553e+06	2.73683e+06	1.23687e+07	1.43784e+07	2.30771e+06	3.71269e+06	3.4218e+07	8.37357e+06	1.66587e+06	3.92164e+07	769956	1.05322e+06	4.89336e+07	2.81407e+07	3.24968e+06	6.84157e+06	1.08824e+06	1.42823e+06	4.22512e+06	1.34792e+07	1.62762e+06	7.5741e+06	814892	1.42214e+07	4.89857e+06
RIKEN P-VS1 ID-5931 from Mouse_Macrophage_WT_N_F1AA	[M+H]+	607.562	null	Unknown	410178	244426	357313	75428.6	130875	144607	427364	1.18097e+06	625738	115275	147714	95252.5	711494	440150	535052	69470.2	388150	488053	14921.1	98978.2	217803	89537.7	264127	282311	103106	115277	834378	650840	136193	1.97627e+06	34276.1	39837.3	1.84108e+06	3.5437e+06	180281	244202	97326.5	159845	339403	1.27923e+06	145384	640880	710288	1.19829e+07	4.12584e+06
RIKEN P-VS1 ID-6016 from Mouse_Macrophage_WT_N_F1AA	[M+H]+	612.169	null	Unknown	2313.26	12001.5	69343.1	1968.96	217847	4.87597e+06	766.412	329904	1.50172e+06	19537.5	48736.4	55215	20612.8	889790	552932	10133.6	316917	1.32476e+06	753.141	310476	1.12803e+06	57346.7	965942	8.3908e+06	101581	247009	3.0971e+06	21579.5	73841.8	3.83513e+06	1307.44	29125	2.74255e+06	28671.6	91803	406269	949.849	50408.4	277694	11938.9	38576	256277	3568.51	590182	277485
RIKEN P-VS1 ID-6165 from Cell_HEK293_WT_N_Ctr	[M+H]+	617.552	null	Unknown	384831	194514	244647	57328.8	88367.1	80148.8	272202	612608	361440	94478.7	129985	63161.1	940427	1.76067e+06	370106	97184.5	524008	556548	10189.9	78447.9	126809	95552.5	259297	350088	104510	114189	974299	365433	77301.5	749617	15939.8	24017.4	1.18843e+06	4.80039e+06	207373	233514	155571	199506	558734	558527	57118.9	228289	52885.7	746434	261240
RIKEN P-VS1 ID-6229 from Mouse_AdrenalGlands_WT_N_Ctr	[M+H]+	621.551	null	Unknown	1.06732e+06	473688	1.03841e+06	50067.3	52546.9	18257.1	522567	1.15603e+06	902943	28195.1	36892.6	8456.85	366515	1.54122e+06	47743.6	50832.5	281924	403933	13655.7	67921.2	33390	101089	282330	66003.4	124465	129440	1.16515e+06	56181	38123.8	170768	9514.69	8098.28	187324	2.72256e+06	135103	52765	105871	133633	357990	220622	21226.8	43919.5	28998.4	472538	173984
RIKEN P-VS1 ID-6340 from Mouse_Feces_WT_ABX_Ctr	[M+H]+	627.432	null	Unknown	67006.5	16063.9	31880.5	0	2474.01	0	34842.9	82343.4	443.877	0	0	0	29151.4	110340	13792.7	1571.39	0	7415.62	441.298	5876.86	6253.87	0	11713.8	9538.18	0	4058.23	9436.19	0	2509.45	8543.1	0	0	7226.69	57769.8	494.489	0	12525.1	15099.6	1196.87	171668	18952.6	53210.4	3816.81	2720.78	26632.1
RIKEN P-VS1 ID-6350 from Mouse_Macrophage_WT_N_F1AA	[M+H]+	627.541	null	Unknown	849738	463063	1.21152e+06	4.57837e+06	7.34944e+06	8.58922e+06	6.49496e+06	1.58724e+07	9.11461e+06	9.9624e+06	1.60939e+07	1.21436e+07	1.08981e+08	4.66324e+08	1.47025e+08	5.37761e+06	3.92315e+07	3.05052e+07	1.06551e+06	6.87896e+06	1.75646e+07	1.50112e+07	5.74641e+07	6.51772e+07	1.31559e+07	1.83286e+07	1.62371e+08	5.40423e+07	1.17482e+07	2.02171e+08	4.187e+06	6.12243e+06	3.1871e+08	3.7924e+08	2.55267e+07	4.30599e+07	3.25006e+06	4.72909e+06	1.54093e+07	2.91315e+07	3.29852e+06	1.51811e+07	756964	1.40382e+07	4.60511e+06
RIKEN P-VS1 ID-6388 from Mouse_AdrenalGlands_WT_N_Ctr	[M+H]+	629.479	null	Unknown	10527.4	10743.9	134307	15294.9	1659.49	66873.7	1489.72	40141.8	3172.01	3186.88	0	0	46228.5	16852	174757	4063.52	32124.8	80991.4	0	0	0	0	0	0	2819.66	99363.8	803251	0	0	43331.7	0	0	0	43930.1	36993.2	89624.6	1722.25	5450.22	75215.1	0	0	15657.3	1499.99	48995.9	15312.6
RIKEN P-VS1 ID-6396 from Cell_C2C12_WT_N_12hCtr	[M+H]+	629.547	null	Unknown	2.46665e+06	1.17037e+06	1.85195e+06	391979	658402	768813	1.40229e+06	3.14115e+06	2.11138e+06	1.20162e+06	1.15833e+06	854750	1.12072e+07	4.90591e+07	9.8256e+06	739666	3.92072e+06	5.07658e+06	148129	834719	1.71672e+06	968928	2.45192e+06	2.5943e+06	1.12973e+06	1.17888e+06	1.05903e+07	5.32443e+06	1.0164e+06	1.34455e+07	229471	387998	1.41563e+07	3.41774e+07	1.59476e+06	2.25265e+06	1.39688e+06	1.9132e+06	4.56835e+06	7.93269e+06	828799	2.77744e+06	430046	5.03404e+06	1.77768e+06
RIKEN P-VS1 ID-6428 from Cell_C2C12_WT_N_4hCtr	[M+H]+	631.562	null	Unknown	986895	456404	1.06201e+06	204581	292273	270290	604083	1.56869e+06	1.00151e+06	381727	564845	428690	2.88894e+06	1.17575e+07	1.63641e+06	284387	1.72261e+06	1.87064e+06	62432.1	321810	880616	402377	1.32312e+06	1.62843e+06	400575	479774	4.66091e+06	1.79826e+06	369359	4.5964e+06	91657.9	134718	6.11807e+06	1.45568e+07	766684	1.06845e+06	410152	515026	1.49623e+06	2.74899e+06	302447	1.27089e+06	356223	5.71538e+06	1.2876e+06
RIKEN P-VS1 ID-6456 from Cell_C2C12_WT_N_24hCtr	[M+H]+	633.578	null	Unknown	186237	87438.5	217585	41882	46918	75706.9	191656	480699	391017	57198.5	81962.6	61951.9	380159	1.42602e+06	400525	30677.2	242452	369802	8218.81	58816.2	112542	63339.6	191644	177794	54388.1	77745.2	650010	445593	85472.7	1.47251e+06	19907.4	26123.5	1.51675e+06	2.02342e+06	128136	187056	55671.7	58874.6	191473	530175	54411.5	224106	100809	931538	294153
RIKEN P-VS1 ID-6505 from Mouse_Muscle_WT_N_Ctr	[M+H]+	636.384	null	Unknown	0	0	0	0	1250	0	916.519	1310.31	0	0	0	708.068	85354.8	290013	53570.9	1344.02	22962.3	26483.2	0	0	0	0	0	0	227196	310872	3.39611e+06	0	1738.51	53639.4	0	0	0	17147.3	7544.33	6883.91	0	0	0	0	0	0	0	0	0
RIKEN P-VS1 ID-6683 from Mouse_Muscle_WT_CTX5_Ctr	[M+H]+	643.294	null	Unknown	736.647	0	0	4226.5	5908.21	19379.9	15690.4	36593.8	30276.1	38767.3	70732.1	47252.3	957819	4.41966e+06	1.12842e+06	32264.6	265092	366772	13169.4	79651	202153	17389	107597	94689.9	106865	145209	1.16907e+06	529175	117492	2.11035e+06	19757.5	31669.4	1.51265e+06	2.60731e+06	166351	269096	9255.88	19811.6	44326	6077.04	788.583	0	374.406	0	0
RIKEN P-VS1 ID-6715 from Mouse_Muscle_WT_CTX1_Ctr	[M+H]+	644.585	null	Unknown	221489	103191	239484	439536	649269	1.10524e+06	432915	1.0657e+06	821927	257186	365128	256014	2.68987e+06	1.01742e+07	2.68145e+06	138095	997628	1.35716e+06	64460.8	347993	847445	900754	3.09196e+06	3.33169e+06	550845	737668	6.59408e+06	3.60069e+06	716949	1.34747e+07	145330	193733	9.97917e+06	8.15195e+06	526376	760356	250271	348347	1.01152e+06	3.52434e+06	408156	1.80697e+06	272041	4.37635e+06	1.38523e+06
RIKEN P-VS1 ID-6761 from Mouse_Muscle_WT_CTX1_Ctr	[M+H]+	647.497	null	Unknown	286838	137063	17233.5	58570.1	96851	12157.9	88099.3	237582	9171.11	1.58257e+06	80115.7	38411.5	3.73564e+06	5.51229e+07	443084	249817	81430.3	192047	32551.6	244303	23324.6	190630	723392	570928	547006	46893.1	154171	2.47493e+06	474172	808533	115841	144115	205327	1.28455e+07	29837.1	13757.6	671676	883850	83534.9	3.66697e+06	394133	146710	275965	4.53531e+06	1.21386e+06
RIKEN P-VS1 ID-6796 from Cell_HEK293_WT_N_Ctr	[M+H]+	649.515	null	Unknown	216043	91532.8	192657	1409.16	1811.18	47412.4	119327	229275	0	7214.66	25597.9	19665.1	148204	521480	5147.25	6307.99	31504.5	31424	433.652	16059.6	33777	2046.7	6412.1	72835.5	21120.8	14612.2	136839	52511.4	19366.2	237331	2350.69	3872.93	298888	35533.5	2153.9	34982.8	1331.52	41163.5	119983	170753	3503.92	43297.3	129806	2.35046e+06	648922
RIKEN P-VS1 ID-6798 from Cell_C2C12_WT_N_4h10DHA	[M+H]+	649.518	null	Unknown	630532	281864	919928	10920.2	251407	11876.6	188362	416213	435672	2.12688e+06	2.8294e+06	1.95173e+06	1.71067e+07	8.74192e+07	2.06757e+07	54810.4	3.16981e+06	4.10823e+06	49711.7	372899	1.05941e+06	659620	2.00412e+06	1.81486e+06	1.25035e+06	1.45998e+06	113418	5.38536e+06	801906	1.48078e+07	156527	291442	1.39357e+07	2.27118e+07	1.09268e+06	1.72332e+06	1.24408e+06	2.18941e+06	5.52025e+06	7.234e+06	763613	2.65496e+06	187284	2.7133e+06	812288
RIKEN P-VS1 ID-6860 from Mouse_AdrenalGlands_fads2KO_N_Ctr	[M+H]+	652.554	null	Unknown	10048.5	7899.1	748520	1531.84	1732.43	9810.5	4649.7	476457	459670	1351.44	880.751	179.475	31964.3	113820	3154.72	778.483	1273.5	9126.59	9854.36	908.063	2455.26	2197.24	2146.45	2090.25	5225.28	740.371	7427.57	841.805	762.8	13473.1	254.477	371.27	6639.31	63500.2	779.575	2034.58	6416.09	1388.63	2419.2	21270.6	451.009	13518.4	794.476	112613	36211.3
RIKEN P-VS1 ID-6886 from Cell_C2C12_WT_N_4h10AA	[M+H]+	653.545	null	Unknown	534192	269918	397265	161942	233338	269790	169278	358366	243951	782758	871862	579831	7.98332e+06	3.47152e+07	6.94153e+06	346439	1.51969e+06	1.9249e+06	35410	315250	480364	603413	1.74826e+06	1.82464e+06	633538	896707	5.93954e+06	2.54551e+06	497530	5.88719e+06	104106	113653	5.37914e+06	1.35081e+07	591014	698422	925118	1.17352e+06	3.12887e+06	4.96375e+06	457438	1.41375e+06	569339	4.32491e+06	1.38833e+06
RIKEN P-VS1 ID-6927 from Mouse_Feces_WT_N_Ctr	[M+H]+	655.493	null	Unknown	276522	132761	2406.74	5183.46	32676	4568.66	94275.3	269443	276807	1773.48	10752.9	4307.93	50221.2	379099	37019.5	2702.69	83515.5	1784.55	0	8643.38	5497.72	0	29120.6	23258.6	90532.2	133280	1.06041e+06	0	5240.36	89107.3	1287.34	1392.28	0	141162	31619.5	93203.1	6615.37	22276.4	68433.5	10485.4	0	5349.33	6078.76	261275	72201.4
RIKEN P-VS1 ID-6967 from Mouse_Feces_WT_N_Ctr	[M+H]+	657.505	null	Unknown	100869	79398.2	8847.56	1598.22	0	604.827	58926.7	192774	0	0	0	0	15206.8	100095	0	0	0	0	0	0	0	0	0	0	25629.1	0	0	0	0	342651	0	0	0	218495	8409.43	0	6352.71	11907.7	0	0	0	18548.9	2466.71	15311.8	0
RIKEN P-VS1 ID-6969 from Mouse_WAT_fads2KO_N_Ctr	[M+H]+	657.51	null	Unknown	18464.8	319603	728954	4601.81	7207.06	9261.24	211463	469530	0	727.101	0	0	21695.7	123543	0	1516.62	8829.95	0	417.307	2173.57	0	2123.52	7464.41	0	6115.67	0	0	6244.5	1087.77	31031	605.254	879.263	0	113729	3954.86	0	3805.46	5129.86	0	21307.2	1626.95	4164.7	2713.89	0	0
RIKEN P-VS1 ID-6973 from Mouse_Ear_fads2KO_N_Ctr	[M+H]+	657.581	null	Unknown	115789	48702.3	119574	18944.6	28362.8	41021.8	45343.9	125324	96646.9	36929.9	42197.1	53503.6	346520	1.15094e+06	344448	10833	106944	152658	3011.03	35053.5	82888.5	22558.5	75239.3	94456.1	34779	36155.3	380670	251793	42539.2	998456	9348.59	16571.9	913156	1.49975e+06	80499.1	67825.2	38428.9	50666.3	157563	299773	49223.6	173930	68905.4	653087	254769
RIKEN P-VS1 ID-7013 from Cell_HEK293_WT_N_Ctr	[M+H]+	659.525	null	Unknown	382274	179462	406827	2686.84	2509.87	10812.3	10966.6	1293.19	2073.77	1986.87	4076.1	886.058	2837.22	33911.9	9527.11	508.949	17712.9	3176.16	876.385	919.851	3641.27	4425.38	9583.41	6190.87	1670.54	1996.87	43200.9	2481.51	631.526	34457	587.33	542.087	20312.3	44338.5	4239.22	2866.92	889.018	1321.78	1432.84	8197.79	768.998	2933.66	1691.91	15184.1	5582.96
RIKEN P-VS1 ID-7017 from Cell_C2C12_WT_N_12hCtr	[M+H]+	659.592	null	Unknown	1482.2	212.724	50676	12949.2	18540.6	40162.2	23514.7	1746.8	32561	12078.2	14022.4	8524.03	18121	45218.6	99349.3	632.469	20816.6	22548.1	1055.41	9054.46	19251.4	14767.1	59954.3	49683.7	2079.62	13808.1	174852	12992.2	14291.3	396917	2414.4	639.336	230737	24206.3	1674.74	15483.3	744.595	863.36	44530.8	10202.4	13624	70586.3	333.779	1.09543e+06	372498
RIKEN P-VS1 ID-7051 from Cell_HEK293_WT_N_Ctr	[M+H]+	661.612	null	Unknown	37935.6	16622	47202	11084.7	20237.9	17832.8	39240.6	99831.5	81573.1	16930.4	35843.1	11612.6	87656.2	337872	73110.6	7861.35	35469.5	49165.1	2457.41	17434.9	70254.9	11337.6	36152.3	35364.7	18322.2	18740.9	256061	208821	25996.6	596106	7316.29	8953.23	545574	893379	42144	34938.5	11777.1	14281.6	35948.2	237222	19601.7	91275.7	69737.9	1.17874e+06	392607
RIKEN P-VS1 ID-7082 from Mouse_Macrophage_WT_N_F1AA	[M+H]+	663.455	null	Unknown	1.84077e+07	6.47727e+06	1.43263e+07	1.6892e+07	2.42481e+07	7.11157e+06	1.41684e+07	1.00808e+07	4.10593e+07	2.83553e+07	4.36641e+07	3.39206e+07	7.46805e+07	4.06005e+08	1.46779e+08	1.06113e+07	6.33016e+07	1.01394e+08	18507.5	1.97022e+07	5.46461e+07	403347	1.43002e+08	1.78568e+08	2.84538e+07	4.22228e+07	4.76034e+07	9.47432e+07	1.99938e+07	4.75429e+08	9.14637e+06	1.21456e+07	6.27902e+07	3.35969e+08	3.85708e+07	7.80206e+07	1.30427e+07	1.57349e+07	5.23042e+07	1.58685e+08	2.13953e+07	9.37508e+07	9.05152e+06	1.77565e+08	5.91021e+07
RIKEN P-VS1 ID-7159 from Mouse_Brain_WT_N_F1	[M+H]+	666.481	null	Unknown	43134.2	26556.5	58436.3	44702	85077.8	11498.3	63957.3	213749	107358	144322	259823	160330	1.02599e+06	4.53757e+06	631678	18375.9	387892	247149	3222.52	36803.4	180035	56335.9	350518	473217	216882	291917	2.85654e+06	722015	140492	2.10451e+06	38394.4	83487.6	2.65238e+06	2.81786e+06	78218.1	185161	1521.15	105485	208758	625937	85709.7	241150	87912.5	1.55228e+06	435974
RIKEN P-VS1 ID-7271 from Mouse_AdrenalGlands_WT_N_Ctr	[M+H]+	671.478	null	Unknown	36059.3	16099.9	49721.2	2541.09	3381.1	12651.9	0	1802.2	1933.11	0	0	241.659	3263.33	4014.16	12237.8	618.119	4782.96	13388.4	0	236.399	424.849	272.951	2428.18	0	3380	3572.28	64105.3	0	97.4445	5696.03	228.647	79.6364	24499.5	19113.9	5169.78	4243.63	1386.23	979.673	2252.5	964.013	317.975	249.606	585.927	54784.5	3787.38
RIKEN P-VS1 ID-7277 from Mouse_AdrenalGlands_WT_N_Ctr	[M+H]+	671.56	null	Unknown	147793	65960.2	175144	11872.2	27633.7	228273	38256.9	107527	898706	6401.47	9884.13	20580.5	263019	983935	338793	7519.31	42515.8	173068	577.688	12977.4	71206.8	28238.1	51892.8	98042.1	58400.2	100223	808602	62793.6	5190.33	415233	1002.53	2684.39	280082	168554	15838.5	62183.5	50569	82565.8	375267	38670	11248.8	52625.5	12145.9	229581	170688
RIKEN P-VS1 ID-7368 from Mouse_Macrophage_WT_N_F1AA	[M+H]+	675.679	null	Unknown	18642.2	62537.4	192033	387395	778957	1.71073e+06	4879.83	15546.1	4133.75	257389	516035	381715	852284	9.46776e+06	3.20124e+06	119409	1.47893e+06	2.59879e+06	998.311	27922.6	76255.4	47109.2	239683	371271	612092	1.03939e+06	9.95509e+06	4.11875e+06	1.1008e+06	2.83497e+07	191040	361703	1.91008e+07	2.26288e+06	230769	485592	76210.1	141940	529227	7.18062e+06	846986	3.99583e+06	116383	2.23836e+06	796194
RIKEN P-VS1 ID-7391 from Mouse_Adipose_WT_N_F1	[M+H]+	676.55	null	Unknown	243848	13972.2	35437.4	0	0	0	67766.3	16676	0	0	0	136.958	0	0	0	0	506.815	0	0	129.237	250.373	0	0	0	0	0	9415.22	1470.62	1565.51	17810.7	0	0	0	19216	247.486	0	0	59.3729	0	12023.2	7252.77	14718.1	3215.62	41725.3	1144.82
RIKEN P-VS1 ID-7415 from Cell_C2C12_WT_N_4h10DHA	[M+H]+	677.546	null	Unknown	7264.41	24041.3	50742.1	270.639	12489.7	11799.9	125.477	49527.7	30403.6	2673.94	5053.15	2479.27	9173.27	586969	96727.4	66.7258	27758.2	14415.1	36.9585	18077.5	25977.8	9862.41	30004.8	0	1096.24	9701.96	102959	3993.35	14314.1	85951.7	732.941	2481.13	30612.1	17049.7	9491.43	2431.58	2167.82	19166.7	44019.6	106640	14079	66209.8	86221.2	1.35629e+06	405684
RIKEN P-VS1 ID-7442 from Mouse_WAT_fads2KO_N_Ctr	[M+H]+	678.57	null	Unknown	562112	284058	3003.96	459.107	530.106	0	156370	2485.83	993.168	226.687	0	0	10104	39071.6	2597.73	0	373.515	1325.27	252.828	0	641.992	0	0	0	1875.66	0	0	0	570.115	0	778.391	0	5357	4086.91	1030.66	483.271	469.898	701.392	3367.38	1212.4	550.986	2204.29	971.429	90768.1	25881.3
RIKEN P-VS1 ID-7558 from Mouse_SmallIntestine_WT_N_F1	[M+H]+	682.603	null	Unknown	1.08133e+06	480361	1.15127e+06	3810.46	17107.7	28628.4	223222	533905	438536	173.602	3633.4	953.43	47964.2	47952.1	5563.32	1433.23	11973.7	11413.8	725.1	245.558	1826.19	2867.14	1488.11	16676.3	1782.92	644.297	28559	43658.8	56.147	14971.9	1534.32	76.9494	164240	140963	223.75	8249.18	4976.8	947.834	5548.87	8147.7	771.036	3526.83	8052.75	156431	38906.8
RIKEN P-VS1 ID-7579 from Mouse_Macrophage_WT_N_F1AA	[M+H]+	683.544	null	Unknown	69190.1	36242.6	91267.4	300839	356658	470999	68351.6	156917	122990	488026	612244	430137	883670	5.6492e+06	1.22418e+06	137835	829637	1.01349e+06	56393.3	291890	630606	730247	2.48103e+06	2.09094e+06	363784	314766	2.36412e+06	2.0067e+06	301857	5.85368e+06	209974	196548	7.52361e+06	4.7674e+06	606127	1.00883e+06	125350	180178	355998	2.14819e+06	321888	1.05787e+06	141154	1.75606e+06	630702
RIKEN P-VS1 ID-7591 from Cell_HEK293_WT_N_Ctr	[M+H]+	684.216	null	Unknown	107203	17868	1.07781e+06	66600.3	19587.5	2.96229e+07	80072.3	190876	2.11827e+07	86336.4	130662	1.07178e+06	346504	921240	7.39135e+06	11525.8	247089	2.85141e+07	7920.87	61831.9	35821	50784.6	261375	6.94276e+07	53459.1	112898	1.54555e+07	306193	28823.8	3.66737e+07	28438.3	9252.8	2.62655e+07	247491	154769	4.48063e+06	54098	58568.4	2.07164e+06	108311	13743.4	3.62683e+06	28286.1	382926	4.65356e+06
RIKEN P-VS1 ID-7615 from Mouse_Macrophage_WT_N_F1AA	[M+H]+	685.427	null	Unknown	6.58741e+06	1.82394e+06	4.57268e+06	5.60634e+06	8.83676e+06	1.99034e+07	5.53078e+06	1.35628e+07	1.26416e+07	1.02253e+07	1.52578e+07	1.20729e+07	2.09393e+07	1.31426e+08	5.28827e+07	3.68641e+06	2.08842e+07	3.73912e+07	2.32585e+06	7.32233e+06	2.08529e+07	1.15833e+07	5.86561e+07	6.70735e+07	9.51015e+06	1.56551e+07	1.94673e+07	3.57325e+07	7.39837e+06	1.84899e+08	3.59995e+06	4.4631e+06	2.23414e+08	9.97368e+07	1.41672e+07	3.05892e+07	4.09562e+06	5.00295e+06	1.54991e+07	6.07113e+07	8.31679e+06	3.26702e+07	3.63031e+06	6.62669e+07	2.29861e+07
RIKEN P-VS1 ID-7632 from Mouse_Macrophage_WT_N_F1AA	[M+H]+	686.184	null	Unknown	69.498	329.831	52208	78747.7	282598	5.95857e+06	18019.5	364489	1.89321e+06	7155.46	9242.4	12081	0	144915	344651	7639.12	145157	534381	20.9399	326942	986130	232.744	804173	9.28236e+06	107875	229411	3.00359e+06	0	35782.4	2.40407e+06	7819.33	28305.8	2.83468e+06	228630	54915.7	205632	48105.9	56053.7	292173	16311	44604.1	285615	3124.12	561848	257375
RIKEN P-VS1 ID-7664 from Mouse_WAT_fads2KO_N_Ctr	[M+H]+	687.557	null	Unknown	267846	135777	292365	1162.15	8531.46	8981.68	186076	478318	398452	29042.2	0	3575.22	22875.7	33077.9	3805.74	640.662	5894.97	6098.9	855.494	4064.78	1114.28	4511.23	4929.34	13117.7	5741.25	8932.04	55227.9	12430	711.387	0	341.361	244.682	14434.5	183890	1537.58	6756.86	6225.85	7693.02	21931.8	4897.2	854.486	4869.54	3749.5	61499.7	1930.02
RIKEN P-VS1 ID-7669 from Cell_C2C12_WT_N_24h50AA	[M+H]+	687.625	null	Unknown	19593.7	16797.9	54340.8	19023.7	26976.2	33948.7	35624.9	99790.2	76739.9	11440.4	22982.4	22616.5	49062.1	367854	94269.7	4428.87	45325	45671.5	1882.7	17356.8	51712.4	9041.49	36260.8	54603.8	17976.2	27732.7	213050	175004	45320.5	641258	5931.98	9821.15	486734	1.04154e+06	70473.3	38511.7	7813.77	15046.9	26511.5	220365	28150.2	68837.9	80473.3	1.41463e+06	479078
RIKEN P-VS1 ID-767 from Mouse_Muscle_WT_CTX14_Ctr	[M+H]+	263.082	null	Unknown	1145.27	1001.79	3936.62	177.414	664.512	3168.44	0	4671.73	380.014	367.733	0	0	4909.6	10203.9	4619.05	0	0	4827.94	26386	166758	286907	0	12939.1	0	0	2097.84	0	2272	737.381	5453.75	184.696	0	30706	61067.2	4152.14	9409.78	0	373.818	0	3027.12	1126.84	0	795.155	0	1211.41
RIKEN P-VS1 ID-7906 from Mouse_Macrophage_WT_N_F1AA	[M+H]+	697.659	null	Unknown	2526.72	7198.62	16204.8	45249.6	77765.9	124252	0	0	2468.45	51269.2	71429.1	58087.6	104767	1.1025e+06	308434	21361.9	144378	246312	475.373	2545.57	5008.37	0	35244.9	59366.2	91011.3	125903	966007	505309	111006	2.0486e+06	26699.8	58526.1	1.87547e+06	414015	34902	52106.6	7570.96	16482	51253.2	905363	57815.5	268297	11631.4	229413	65546.3
RIKEN P-VS1 ID-7952 from Mouse_WAT_fads2KO_N_Ctr	[M+H]+	699.56	null	Unknown	89912.1	41362.9	91194.6	0	0	0	18974.8	39356.5	33791.8	388.003	0	508.041	0	11805.9	0	0	743.345	5133.1	0	0	325.74	0	0	0	1697.59	691.478	0	0	413.962	36205.6	0	0	39360.1	0	267.333	2507.54	1570.64	1829.27	18362	0	0	0	0	9524.03	802.936
RIKEN P-VS1 ID-8093 from Mouse_Adipose_WT_N_F1EPA	[M+H]+	704.582	null	Unknown	924921	403657	136683	10791.3	18663.5	202.512	303843	717536	303.315	5278.78	1360.77	241.738	5073.81	3720.45	6920.02	0	2950.15	0	0	169.359	0	0	9055.91	9124.65	2669.75	1981.67	2874.25	4843.86	2178.95	27304.8	0	594.79	9922.95	21886.4	152.153	0	1020.45	311.089	1487.59	13732.2	146.651	10296.3	995.525	40897.8	468.841
RIKEN P-VS1 ID-8149 from Mouse_Muscle_WT_N_F1AA	[M+H]+	706.591	null	Unknown	1.09142e+06	492835	1.16459e+06	13318.9	23758.3	34599	346107	860046	651262	158.484	4036.14	2579.62	2842.79	14035.6	33273.9	875.97	3090.3	839.545	0	0	425.237	0	7385.7	0	0	268.72	0	5581.82	865.512	8871.78	0	85.3824	0	0	0	0	0	0	2327.49	0	0	0	70.9662	8107.62	323.089
RIKEN P-VS1 ID-8227 from Mouse_Adipose_WT_N_F1	[M+H]+	709.534	null	Unknown	784204	364271	142088	33.2595	14098.9	3039.91	280581	648928	57799.9	1624.59	2.53295	75.4967	2374.04	161.22	1228.21	164.606	12.4027	334.536	64.6847	77.3981	3019.78	419.165	214.562	638.47	248.089	126.509	956.66	875.467	26.7522	34874.4	0.802292	2.40412	34041.8	3080.87	60.2191	510.853	46.2036	27.1858	0	495.321	65.412	3796.41	81.7386	188.127	5921.71
RIKEN P-VS1 ID-8228 from Mouse_WAT_fads2KO_N_Ctr	[M+H]+	709.538	null	Unknown	4250.96	1825.7	884122	4087.4	1746.4	14732.2	5137.9	235.999	642737	5764.23	25.9819	4700.79	20952.2	78098.8	1647.9	2808.19	148.745	54.4599	1333.61	20.3578	33.3617	3907.95	953.159	140.99	4676.78	183.505	1865.54	14809.3	6159.53	32847.2	2159.71	1.63578	31559.6	97064.4	68.5604	543.172	2309.95	268.476	149.429	18200.9	3870.22	3796.41	1636.17	119.838	185.491
RIKEN P-VS1 ID-8233 from Mouse_Plasma_WT_N_F1AA	[M+H]+	709.587	null	Unknown	40457.1	10867.4	20794.7	76773.6	104134	198733	103412	177983	216150	513532	782346	571314	3.115e+06	1.34435e+07	4.07117e+06	155120	987121	1.59315e+06	41217.1	253300	694169	182321	673273	818019	364396	472938	4.31145e+06	1.48072e+06	287040	5.69567e+06	92110.1	137159	6.72996e+06	7.12321e+06	436617	698113	147463	187615	492965	1.65308e+06	200908	888461	216570	3.1701e+06	1.08073e+06
RIKEN P-VS1 ID-8273 from Mouse_Adipose_WT_N_F1AA	[M+H]+	711.549	null	Unknown	964061	440506	1.06632e+06	11566.9	27415.6	10289	324805	763879	565857	0	14158.2	6149.05	3911.57	0	6402.29	1875.63	5072.73	19108.5	0	1140.75	3171.44	0	2865.68	4182.99	4503.26	2216.7	210099	0	1011.52	32702.7	364.441	1371.83	31009	0	761.293	10920.6	725.12	0	21273.6	0	0	19321.8	50.1668	227628	399.177
RIKEN P-VS1 ID-8426 from Cell_HeLa_WT_N_Ctr	[M+H]+	717.552	null	Unknown	612.008	4666.19	294902	218.771	3513.88	334771	359.315	354117	360763	86287.8	63101.4	82446.3	52826.7	31055.6	1.0479e+06	436.507	26323.2	578461	32891.9	971.957	279591	2029.41	10876.3	884773	22251.2	20074.6	4.19973e+06	3856.43	1113.67	1.67362e+06	299.155	274.916	1.43561e+06	22109.8	4157.33	310167	17401.3	18894.7	1.34819e+06	35211.2	2300.34	259831	10009.7	1.32497e+06	653214
RIKEN P-VS1 ID-8709 from Mouse_AdrenalGlands_WT_N_Ctr	[M+H]+	727.623	null	Unknown	0	383.841	576.428	627.483	1545.2	4213.83	870.169	1229.33	0	0	0	0	2542.23	8924.03	0	0	0	0	5782.53	31966.1	82520	1135.23	0	0	1715.19	829.105	11430	3220.62	1045.25	10307.8	418.867	0	20322.9	5618.02	0	0	2657.38	2547.68	3909.93	456117	57231	251161	114433	2.08303e+06	657930
RIKEN P-VS1 ID-8773 from Mouse_Lung_WT_N_F1	[M+H]+	730.259	null	Unknown	2510.18	308.702	3735.01	2422.1	7997.79	137194	1344.83	19203.4	41752.9	1577.63	4219.85	5187.85	66417.8	131738	22027.7	811.12	25948.7	30720.8	2421.23	8453.47	37280.2	6731.58	28244.7	324609	10032.3	26650.8	307039	4810.6	7787.27	121869	3651.42	3298.37	174973	96220.3	11466	16034.4	894.878	4793	12209.5	150067	8224.92	6560.02	9012.86	19214.4	21286.8
RIKEN P-VS1 ID-8801 from Mouse_Adipose_WT_N_F1EPA	[M+H]+	730.596	null	Unknown	174665	59821	142496	0	1661.49	1132.63	2089.72	11111.5	1966.85	1427.59	402.479	815.294	15047.6	15217.4	7714.88	245.136	0	3305.82	0	1454.63	220.39	1830.06	1306.23	8264.41	115.923	636.261	6380.07	779.064	219.729	21647.5	202.183	73.9287	7622.08	38551.7	1272.93	1169.64	61.5906	113.368	1240.23	1446.93	150.472	945.775	0	8090.66	2256.76
RIKEN P-VS1 ID-8817 from Mouse_SmallIntestine_WT_N_F1EPA	[M+H]+	731.55	null	Unknown	52983	23284.1	58356.3	0	0	0	34733.4	75910.5	71879.3	0	1018.7	0	0	0	0	0	0	4513.13	0	0	0	0	0	0	0	0	0	0	0	45224.8	0	0	0	0	0	0	0	0	0	0	0	0	0	0	0
RIKEN P-VS1 ID-8869 from Mouse_WAT_fads2KO_N_Ctr	[M+H]+	732.616	null	Unknown	102838	99201.2	47449.4	17983.5	1724.81	32189	60021	143751	27350.4	26571.1	32595.7	23450.6	1008.06	6035.69	83668.6	14196.8	52502.9	57550.6	8352.45	13035.2	24701.4	0	109457	90130.1	1799.29	2597.17	235856	5998	1165.69	209916	6675.28	7444.22	333514	297664	17204.8	36137.2	10010.7	1036.88	29563.7	201445	14258	55988.2	9013.42	9696.87	48808.5
RIKEN P-VS1 ID-8953 from Mouse_SmallIntestine_WT_N_Ctr	[M+H]+	735.562	null	Unknown	46127.9	12229.3	33925.6	0	0	1406.85	23511.9	59971	35124.2	0	0	0	0	0	0	0	0	6309.73	0	0	0	0	0	0	0	0	0	0	0	14280	189.576	0	0	0	1210.7	0	0	0	0	0	0	6163.92	0	0	0
RIKEN P-VS1 ID-9064 from Mouse_Brain_WT_N_F1DHA	[M+H]+	739.57	null	Unknown	1013.51	1649.29	3706	19573.6	29443.1	68913.4	31525.6	83220.6	60709.6	54109.5	109010	79171.8	575938	2.83433e+06	812478	19426.5	160738	220477	9122	61543.1	186940	291.764	39579.1	65327	106038	190030	1.59085e+06	363947	80809.7	1.64848e+06	12723.8	20701.2	1.16691e+06	1.92531e+06	103438	187791	32191.6	63656.2	180183	211988	40264.5	128509	26020.1	467155	154405
RIKEN P-VS1 ID-9067 from Mouse_Muscle_WT_CTX7_Ctr	[M+H]+	739.592	null	Unknown	38286	50033.2	110940	318513	464507	653017	70414.7	226533	171017	420084	667739	437169	915574	7.52282e+06	1.70205e+06	125195	1.04019e+06	1.31801e+06	37355.3	331239	897399	787684	3.12874e+06	2.86671e+06	304064	411067	3.20237e+06	2.06472e+06	436350	7.31954e+06	181471	273932	1.17532e+07	4.64629e+06	767620	1.33413e+06	146081	173007	540084	2.80088e+06	308780	1.38621e+06	149555	2.33067e+06	720254
RIKEN P-VS1 ID-9296 from Mouse_Lung_WT_N_F1	[M+H]+	748.509	null	Unknown	266679	114514	245818	6292.06	236.327	675.218	174683	388617	0	3404.75	8834.04	2711.18	113267	417212	0	9510.83	53962.1	0	2728.22	16883.1	38292.5	11683.5	44556.7	0	27989.9	50923.7	0	27768.2	2555.21	0	638.694	2965.76	0	538365	28792.5	0	24868	38991.2	0	63317.3	9659.86	35366.8	8166.12	135284	39108.6
RIKEN P-VS1 ID-9331 from Mouse_Feces_WT_N_Ctr	[M+H]+	749.548	null	Unknown	34856.9	15856.1	45507.1	2645.03	67131.6	881760	19031	1.46854e+06	1.21374e+06	28040.9	1.96857e+06	1.3717e+06	224999	804048	1.02084e+07	873.488	1.99153e+06	2.89706e+06	7505.59	38580	2.18003e+06	17439.5	1.34983e+06	1.35771e+06	63208.6	3.19998e+06	2.75457e+07	10250.9	31546.2	2.48096e+07	8952.59	340154	1.67512e+07	146229	1.25909e+06	2.10107e+06	1121.61	851678	2.69744e+06	8852.14	546919	2.24303e+06	7976.9	6.90565e+06	2.2119e+06
RIKEN P-VS1 ID-9613 from Mouse_Aorta_ApoEKO_N_F1DHA	[M+H]+	758.224	null	Unknown	186486	91451.4	361999	398718	2.59868e+06	1.31181e+07	190329	3.08296e+06	9.00888e+06	642164	689226	606981	840871	6.63806e+06	2.95115e+06	146568	1.83197e+06	5.52776e+06	116438	2.75974e+06	8.09061e+06	536385	6.28916e+06	2.66157e+07	467870	672497	8.29071e+06	1.10947e+06	297207	1.57973e+07	122227	219534	1.177e+07	3.93398e+06	530202	1.60617e+06	139616	295191	949646	2.53511e+06	568819	1.98658e+06	114969	7.00677e+06	2.61991e+06
RIKEN P-VS1 ID-965 from Mouse_Feces_WT_N_Ctr	[M+H]+	279.232	null	Unknown	251997	81602.7	222049	26433	142337	16450.8	154763	373696	302543	22486.7	171867	39673	78525	1.52183e+06	131021	18112.5	174486	414990	3050.35	67947.4	190079	49081.3	398872	153828	48900.3	150270	1.56064e+06	509690	78983.8	252907	37224.8	50369.4	1.35832e+06	245156	141135	284470	83458.8	88811.6	277569	465629	57449.4	225409	21766.9	807595	257560
RIKEN P-VS1 ID-9891 from Mouse_Brain_WT_N_F1AA	[M+H]+	763.604	null	Unknown	554291	309197	610673	763148	1.20222e+06	1.89062e+06	1.11827e+06	2.67657e+06	2.0553e+06	1.56705e+06	2.59444e+06	1.80801e+06	2.0976e+07	8.96654e+07	2.30794e+07	766006	5.55351e+06	7.93058e+06	210965	1.29571e+06	2.32584e+06	1.65109e+06	5.90186e+06	6.1781e+06	2.27087e+06	3.02647e+06	2.6644e+07	1.16729e+07	2.44369e+06	4.72902e+07	614728	894358	4.37862e+07	4.48875e+07	2.63913e+06	4.23743e+06	1.02688e+06	1.42543e+06	4.29327e+06	1.41776e+07	1.67024e+06	7.45063e+06	1.51381e+06	2.61948e+07	7.98604e+06
RIKEN P-VS1 ID-9928 from Mouse_Kidney_WT_N_F1AA	[M+H]+	764.606	null	Unknown	444842	28977.5	4771.26	35883.4	138820	227196	22246.5	186027	458993	199373	31771.6	12124.9	1.62338e+06	6.38402e+06	37622.5	61345.8	38988.6	24396.5	54080.7	203926	822788	3674.85	878621	1.19762e+06	26656.2	689894	4.80307e+06	80734.1	319149	8.84334e+06	73279.2	117259	6.70448e+06	288054	604775	45220.7	57132.4	168529	488238	141352	19901.4	75466	5124.72	11665.4	13769.1
RIKEN P-VS1 ID-9947 from Mouse_Eye_fads2KO_N_Ctr	[M+H]+	765.119	null	Unknown	425552	14714.5	11276.6	32178.7	24019.6	59367.1	20514.4	53199.9	13613.6	49089.9	87331.2	0	0	137834	48148.3	73585.8	9322.82	64121.9	62565	6080.96	16422.2	22279.7	0	20006.7	0	35904.2	16449.4	233015	8259.15	122924	85024	65502.9	922291	284845	42610.2	22652.9	979.698	38934.8	4984.48	229786	23117.5	16795.2	12086.5	0	47101.9
SM 30:0;O2	[M+H]+	649.528	C35H73N2O6P	SM	4491.66	4138.31	14900.1	151425	265169	442559	167041	564915	448909	417789	946627	532387	4.45837e+06	1.53384e+07	4.45169e+06	217338	1.28454e+06	1.58805e+06	431.283	527500	1.31378e+06	42953.4	1.76269e+06	1.93726e+06	616864	797206	8.17026e+06	2.56731e+06	516507	6.46469e+06	122117	158227	9.64948e+06	2.17042e+07	1.28514e+06	934640	130596	192133	710210	949239	130476	472123	9323.52	150656	51276.9
SM 32:1;O2	[M+H]+	675.544	C37H75N2O6P	SM	9503.06	6251.84	12661.5	8429.69	14583.9	26340.5	12629.1	45219.6	25172.7	52987.8	92721	53027.1	403217	1.97604e+06	488172	18214.2	135693	182322	2114.44	18261.8	64911.4	35405.8	61381.6	54363.9	71595.3	99195.9	924331	254260	55592.1	1.15726e+06	12561	18279.1	1.18609e+06	1.48811e+06	85249.9	110562	19440.1	34842.5	111048	168680	14061.4	65693.6	14409.1	171416	69436.4
SM 33:1;O2	[M+H]+	689.559	C38H77N2O6P	SM	41951.1	26924.5	64695.9	45931.5	75286.2	45534.7	36592.3	134002	109135	165328	282230	207284	1.81499e+06	8.3968e+06	2.20089e+06	47458.2	404075	659961	11252.1	104964	256000	74989.1	268698	309774	195651	225661	2.30255e+06	1.05315e+06	226356	5.01899e+06	52436.4	92077.3	3.88701e+06	3.15728e+06	234616	328582	79364.5	85237.4	351554	465618	69162.1	263643	61588.1	1.13817e+06	348264
SM 34:0;O2	[M+H]+	705.591	C39H81N2O6P	SM	180055	92496.1	228214	92823.2	253099	312736	99992.6	293508	205591	9111.73	356715	171291	4.4928e+06	1.51594e+07	2.86988e+06	113996	223430	1.52565e+06	24104.4	12127.2	236639	229918	669994	861276	111714	232456	4.89179e+06	2.01031e+06	406362	34203	61629.1	161621	7.36582e+06	4.67394e+06	9331.82	41870.2	53803.5	216500	431431	1.68627e+06	134569	35642	322598	5.0697e+06	7230.65
SM 34:2;O2|SM 24:2;O2/10:0	[M+H]+	701.559	C39H77N2O6P	SM	217751	102125	267040	81100.1	138460	512466	125445	290165	387024	339744	560959	433916	2.85245e+06	1.11836e+07	3.67984e+06	102713	825345	1.28186e+06	32642.6	224633	536915	129961	519032	867505	389526	568511	5.37174e+06	1.44282e+06	310478	7.23051e+06	78743.7	113689	6.18215e+06	5.84495e+06	346510	580104	144263	225197	622702	1.22608e+06	144126	675634	139957	2.32618e+06	777649
SM 34:7;O3	[M+H]+	707.476	C39H67N2O7P	SM	2.26506e+06	720786	1.62089e+06	65067.6	98222.8	1529.65	991469	2.03697e+06	1.45155e+06	70605.6	102866	79231.7	773269	2.76824e+06	8631.39	43549.3	265450	3898.18	15361.2	94086.7	174013	104040	222019	165416	199275	88802.2	35474.2	335798	53972.7	9279.85	18590.4	17912.5	4018.05	2.08844e+06	141994	195344	177531	226614	8407.43	380115	21168.7	75495.9	18949	460250	987.594
SM 35:6;O2	[M+H]+	707.512	C40H71N2O6P	SM	98632.8	49655.5	31062.7	73.9075	0	2525.94	27564.2	9706.46	0	68.1612	228.288	0	1523.65	1106.38	0	44.7517	588.316	0	30.455	291.098	1173.94	0	0	0	40.6728	5.68661	0	436.04	253.891	0	46.154	14.9027	0	55.8493	195.028	0	78.7278	21.6531	0	43.4148	0	0	11.2243	13909.7	0
SM 35:8;O2	[M+H]+	703.481	C40H67N2O6P	SM	464887	236927	7536.92	120016	224946	424.302	289586	5827.21	22822.1	309108	652277	454108	18427.2	4.32993e+06	11593.8	72105.8	729654	9374.75	24657.9	200440	549796	2223.85	983965	8229.57	502125	2673.49	37428.1	646031	203625	15983.5	61184.3	88860.2	5.0343e+06	40655.3	299936	0	518787	848983	10459.1	1.97632e+06	214982	1.1012e+06	220789	4.38507e+06	1.42061e+06
SM 36:1;O2|SM 18:1;O2/18:0	[M+H]+	731.606	C41H83N2O6P	SM	471037	222425	584025	460545	816341	1.53575e+06	523143	1.49891e+06	1.54342e+06	805430	1.48461e+06	1.05138e+06	6.83893e+06	2.92892e+07	1.04751e+07	223314	2.30264e+06	3.07102e+06	80954.5	589956	1.5694e+06	789459	3.3785e+06	3.63579e+06	938711	1.58339e+06	1.35142e+07	5.21821e+06	1.1185e+06	2.81861e+07	261601	381409	2.0519e+07	1.40735e+07	741856	1.66105e+06	318738	640212	1.96124e+06	7.28791e+06	847659	4.02745e+06	407012	7.66659e+06	2.38275e+06
SM 36:2;O2(d9)|SM 18:1;O2/18:1(d9)	[M+H]+	738.647	C41H72N2O6P	SM	5.62596e+07	7.40004e+06	1.40463e+07	1.91803e+07	2.46442e+07	4.45179e+07	2.16259e+07	4.25455e+07	3.84103e+07	3.56548e+07	5.03101e+07	3.37369e+07	7.18197e+07	3.7013e+08	1.05729e+08	2.35719e+07	6.67759e+07	9.88835e+07	1.31874e+07	2.37936e+07	5.06541e+07	2.42623e+07	8.30033e+07	9.32008e+07	2.54566e+07	3.60038e+07	3.37934e+08	1.50412e+08	2.34246e+07	4.73633e+08	2.35211e+07	2.17932e+07	7.91049e+08	4.64741e+08	4.24514e+07	7.80804e+07	2.11834e+07	2.05551e+07	4.94196e+07	1.5404e+08	1.79533e+07	7.75095e+07	8.76191e+06	1.43117e+08	4.64964e+07
SM 36:2;O2|SM 22:1;O2/14:1	[M+H]+	729.591	C41H81N2O6P	SM	161060	76990.2	216054	38798.9	93148.2	41281.4	20849.4	31994.7	57616.7	11567.8	52947.8	0	674907	3.58596e+06	0	21513.7	51075.3	272119	3326.66	20509.5	128716	34056	0	28192.3	80615.9	110940	0	351660	39885.5	1.36487e+06	4232.81	9626.93	776516	1.38896e+06	37301.6	0	43491.6	120273	258740	1.06877e+06	75753	489524	67237.7	1.22224e+06	399323
SM 36:5;O3	[M+H]+	739.539	C41H75N2O7P	SM	191375	76807.5	163846	26731.8	57426	97119.8	40582.9	89955.2	113289	13747.1	52608.6	16747.6	302359	1.22709e+06	86624.7	13545.3	84666.6	0	73.3697	40919.5	99861.2	16471.4	320487	273141	101793	157928	794440	38808.3	10590.6	0	4143.56	2125.18	184567	792098	20013.9	0	89539.3	144397	4365.41	179375	27656.4	134503	155217	2.84409e+06	930682
SM 36:7;O3	[M+H]+	735.507	C41H71N2O7P	SM	97591	24012.8	46779.4	18466.8	24322.9	35529.3	33308.7	77940.5	0	75771.5	118678	72351.6	448702	1.72838e+06	453204	40374.5	230682	316666	17341.2	92081.5	230175	50688.5	157734	192332	7547.58	70956.2	562138	21656.8	46279.6	710305	11702.4	17679	866994	1.85142e+06	135212	180182	3860.85	37821.3	115951	219627	30737.5	108359	26548.2	523543	139544
SM 37:2;O2	[M+H]+	757.585	C42H81N2O7P	ASM	61984.7	23257.4	67191.6	0	0	0	20534.3	35869.2	37902.8	172.172	2276.95	0	313.293	5250.95	514.349	0	282.103	0	0	1724.83	1705.09	0	7378.23	1030.07	5953.29	3099.31	46345.5	560.707	2072.96	10111	0	0	0	10799.5	5323.7	6929.06	1639.33	3736.32	11358.4	0	0	8653.15	0	0	0
SM 37:4;O2	[M+H]+	739.575	C42H79N2O6P	SM	336921	142242	379628	292.866	14729	16613.9	98545.9	249926	214843	0	3459.75	105.183	3760.66	27324.2	2800.4	0	3859.6	4965.54	51.6848	82.009	338.528	1588.91	15497.5	0	163.877	5046.1	41533.2	1628.11	1133.89	1562.14	84.0357	0	28267.5	8617.69	2077.07	3153.74	66.5475	4189.58	9248.81	7140.89	0	11003	207.672	31936.8	12976.8
SM 37:4;O3	[M+H]+	755.57	C42H79N2O7P	SM	1.26965e+06	145643	252704	364719	461783	82093.8	444692	836039	89833.9	758450	35159.6	56099.9	6.16041e+06	2.45364e+07	192661	527476	2.71653e+06	571036	213630	587582	230627	271076	2.39686e+06	524597	1.17504e+06	253519	1.64847e+06	5.11128e+06	1.02039e+06	1.37604e+06	496773	495286	1.52666e+06	2.87798e+07	1.7317e+06	583029	292426	348308	175225	2.36837e+06	241457	996190	156857	2.10969e+06	683143
SM 37:7;O2	[M+H]+	733.528	C42H73N2O6P	SM	93333.9	38895.1	217543	59.7031	1433.62	275.204	18958.5	116103	98457.5	0	7134.16	6321.83	438.633	2739.28	0	0	0	0	294.924	0	2569.13	275.883	0	0	218.498	0	1344.52	0	528.471	0	0	0	0	4414.76	181.606	0	0	0	6144.95	0	0	0	0	0	0
SM 37:8;O2	[M+H]+	731.512	C42H71N2O6P	SM	3637.09	640.602	73806.2	1337.56	10837.6	12507.1	637.837	11715.5	29287.8	4373.78	4007.88	7433.96	36860	98214.8	149861	900.381	11410.8	84913.4	625.509	3780.97	16825.8	0	22817	25434.6	4511.03	22437.4	388253	11871.2	2814.47	115732	0	2766.68	41112.6	70568.8	37968.4	9969.29	2850.91	38302.8	70407.8	8813.16	7313.76	57349.3	809.286	1.41405e+06	443506
SM 37:9;O3	[M+H]+	745.492	C42H69N2O7P	SM	88939.6	59471.9	136695	740594	1.15426e+06	2.1992e+06	1.28101e+06	3.49995e+06	3.18639e+06	4.22012e+06	6.28372e+06	4.98653e+06	389122	6.71403e+07	1.80024e+07	1.43677e+06	8.86938e+06	1.39782e+07	393265	2.26323e+06	6.32741e+06	2.15931e+06	9.72565e+06	1.07586e+07	4.27877e+06	6.00562e+06	163972	334966	3.27447e+06	208033	1.02386e+06	1.54118e+06	6.7444e+07	1.91997e+06	5.48149e+06	1.01524e+07	978910	1.43361e+06	4.18658e+06	2.60154e+06	333696	1.53996e+06	42637.2	550527	186267
SM 38:1;O2	[M+H]+	759.638	C43H87N2O6P	SM	857380	97636.6	146531	266528	337457	475479	250759	488992	404376	341119	462901	171960	349329	2.83607e+06	321600	344163	505253	650683	181867	241744	387527	317703	820678	1.34099e+06	288492	141794	2.48948e+06	1.46148e+06	166802	72243.9	360049	328968	1.00046e+07	4.28035e+06	398891	601584	282300	254415	639469	1.93571e+06	241237	970441	128177	1.82004e+06	587489
SM 38:5;O2	[M+H]+	751.575	C43H79N2O6P	SM	397.638	1089.98	1831.37	887.308	60341.3	84384.6	14968.4	13107.2	77274.3	396126	500752	366941	1266.35	54756	4758.46	22466.1	144994	176081	1263.68	22222.5	54844.9	236489	713808	656382	2386.34	849.315	35220.3	266027	52837.9	803455	38818.7	47658.7	2.3478e+06	1.68194e+06	91998.1	144636	34173.7	42229	4717.93	827130	85999.5	354019	1063.22	11444.5	974.442
SM 38:6;O2|SM 16:1;O2/22:5	[M+H]+	749.559	C43H77N2O6P	SM	34856.9	15856.1	45507.1	332642	515049	881760	604440	1.47368e+06	1.21374e+06	1.23747e+06	1.96857e+06	1.37288e+06	9.03928e+06	3.74813e+07	1.02091e+07	302096	2.00339e+06	2.89706e+06	163608	849163	2.18003e+06	456089	1.35349e+06	1.35765e+06	2.44899e+06	3.19998e+06	2.75456e+07	6.51136e+06	1.31846e+06	2.48096e+07	229206	340203	1.67883e+07	2.05388e+07	1.25909e+06	2.10961e+06	653300	851678	2.69747e+06	4.48545e+06	546980	2.2435e+06	410710	6.90565e+06	2.21377e+06
SM 39:2;O2	[M+H]+	785.617	C44H85N2O7P	ASM	91325.4	43363.2	97702.4	2513.55	4929.62	1438.41	36155.4	73062	715.743	1334.18	2599.42	1241.25	9828.58	56203.6	2714.95	761.666	20361.2	1077.14	442.433	1038.36	193.04	378.403	2595.2	3531.48	5811.59	2087.04	10196.9	3474.53	2900.86	21491.2	1029.01	1241.34	17727.7	45815.5	9674.44	1779.16	2498.12	254.003	14714.1	2654.31	2632.02	1748.29	93.8545	1344.34	0
SM 40:1;O2|SM 18:1;O2/22:0	[M+H]+	787.669	C45H91N2O6P	SM	2002.82	44161.7	87437.2	535583	849992	1.29917e+06	732112	1.60494e+06	1.28214e+06	1.13625e+06	1.83396e+06	1.26042e+06	6.55077e+06	2.67454e+07	7.04403e+06	228067	1.54646e+06	2.11893e+06	332.593	389440	984150	1.5294e+06	5.05043e+06	5.42379e+06	981712	1.26629e+06	1.11095e+07	6.99708e+06	1.33789e+06	2.54137e+07	291352	423222	2.04526e+07	215983	781822	1.13873e+06	314070	443858	1.28349e+06	7.53323e+06	875487	3.59838e+06	260971	4.20569e+06	1.29803e+06
SM 40:2;O2|SM 16:2;O2/24:0	[M+H]+	785.653	C45H89N2O6P	SM	127245	77131.1	170112	417408	676607	6275.81	108021	510645	14579.6	293108	4040.23	13058.3	3.13447e+06	9.57666e+06	132123	91000.4	20329.1	12973.8	37677	464060	5744.57	1.07977e+06	69770	47090.5	411836	3289.23	82630.8	1.87392e+06	745469	374438	188423	290192	70651.1	6.28242e+06	4754.5	1.35517e+06	191562	400242	2781.78	1.66221e+06	449239	22168.9	158652	2.76683e+06	1737.53
SM 40:2;O2|SM 22:0;O2/18:2	[M+H]+	785.653	C45H89N2O6P	SM	127245	20941.5	170049	1609.25	674878	1.12636e+06	99145.8	404240	725227	251500	1.14207e+06	834762	3.13447e+06	9.54688e+06	6.79758e+06	91345.3	1.622e+06	2.33254e+06	37615.7	460621	1.14564e+06	1.07977e+06	4.00987e+06	4.37391e+06	410229	1.37139e+06	1.20857e+07	1.87392e+06	746462	1.59403e+07	187146	291457	1.47005e+07	6.26513e+06	759463	1.35699e+06	94512	397771	1.28021e+06	1.65271e+06	449603	2.06915e+06	158956	2.77675e+06	933391
SM 40:3;O2|SM 17:2;O2/23:1	[M+H]+	783.638	C45H87N2O6P	SM	6768.34	47930.1	131930	280.15	129971	168154	45444.4	48916.5	85051.5	26237	31435.4	113086	1.25105e+06	3.87018e+06	822176	6807.67	277830	43920.2	11308	27978.9	57117.8	94954.4	585592	640075	130045	68290.2	703716	8567	135881	1.70444e+06	8606.31	14500.2	122449	1.22389e+06	61846.6	0	61699.5	96214.7	489226	1.60271e+06	183621	829268	106640	2.04507e+06	608707
SM 40:6;O2	[M+H]+	791.57	C45H79N2O7P	ASM	2.09934e+06	165059	256872	438368	518701	962070	534616	1.02727e+06	859716	1.03288e+06	1.47467e+06	11082.2	45136.8	8.25342e+06	10394.1	727987	418153	2.36226e+06	418687	540310	565933	405385	1.12698e+06	347791	500852	279580	69839.6	3.61299e+06	560708	1.33549e+07	711706	614931	2.2906e+07	9.09277e+06	1.11972e+06	2.00296e+06	565543	503956	800368	3.37278e+06	341963	1.50282e+06	142750	1.88736e+06	928132
SM 41:1;O2|SM 15:0;O2/26:1	[M+H]+	801.684	C46H93N2O6P	SM	1460.28	7119.54	28851.8	492091	747859	1.20739e+06	669661	1.61998e+06	1.3025e+06	1.36313e+06	2.04457e+06	1.45395e+06	5.89461e+06	2.58461e+07	6.71827e+06	208182	1.54258e+06	2.24032e+06	57281.2	387029	871527	1.39694e+06	4.75604e+06	5.28734e+06	972675	1.23865e+06	1.07421e+07	7.35865e+06	1.47565e+06	2.96398e+07	329357	469791	2.35688e+07	1.35622e+07	881071	1.26428e+06	297537	432923	1.35327e+06	7.39668e+06	861685	3.52503e+06	229980	3.8701e+06	1.07114e+06
SM 41:2;O2|SM 17:0;O2/24:2	[M+H]+	799.669	C46H91N2O6P	SM	26958.3	28642.9	2613.29	113173	241098	2299.25	230776	556567	467156	509086	865746	568991	3.47672e+06	1.55116e+07	4.17665e+06	167122	1.14937e+06	1.65301e+06	30330.2	203776	565386	372131	1.27868e+06	1.34473e+06	695193	889744	7.84759e+06	2.50294e+06	527443	1.02581e+07	140909	193448	9.79558e+06	6.96305e+06	597315	968503	215990	336718	972943	2.60784e+06	275138	1.19266e+06	108009	1.9079e+06	600188
SM 42:1;O2|SM 18:1;O2/24:0	[M+H]+	815.7	C47H95N2O6P	SM	35681	66456.9	160672	1.21204e+06	1.77454e+06	2.25558e+06	1.65063e+06	4.00666e+06	3.21051e+06	2.83094e+06	4.01049e+06	2.82148e+06	1.55307e+07	6.81158e+07	1.87286e+07	484724	3.20536e+06	3.13669e+06	152704	783785	2.1173e+06	3.63388e+06	1.15113e+07	1.14396e+07	2.27468e+06	3.05224e+06	2.67685e+07	1.78986e+07	3.5671e+06	5.97074e+07	747577	1.09073e+06	4.65006e+07	2.82883e+07	1.49714e+06	1.77353e+06	643903	862047	2.31048e+06	1.72792e+07	2.01395e+06	7.70104e+06	621517	1.09191e+07	3.25317e+06
SM 42:2;O2|SM 18:1;O2/24:1	[M+H]+	813.684	C47H93N2O6P	SM	1.55202e+06	759496	1.70362e+06	3.07133e+06	4.69932e+06	7.43783e+06	3.88187e+06	8.83069e+06	6.8633e+06	7.09273e+06	1.07733e+07	7.47441e+06	4.47299e+07	1.84803e+08	4.76922e+07	2.05737e+06	1.36334e+07	1.94117e+07	547624	3.2429e+06	7.6548e+06	7.12792e+06	2.48085e+07	2.55827e+07	8.87781e+06	1.12675e+07	9.49474e+07	3.74212e+07	7.64851e+06	1.39968e+08	1.98201e+06	2.83941e+06	1.38802e+08	1.49897e+08	8.5322e+06	1.3297e+07	2.84166e+06	3.83901e+06	1.07885e+07	4.34949e+07	5.05534e+06	2.13374e+07	2.12823e+06	3.55123e+07	1.06266e+07
SM 42:3;O2|SM 18:1;O2/24:2	[M+H]+	811.669	C47H91N2O6P	SM	1.76239e+06	937602	2.18943e+06	1.23582e+06	1.97585e+06	3.46517e+06	718.586	3.41248e+06	2.67201e+06	2.11851e+06	3.45075e+06	2.3932e+06	1.78432e+07	7.45791e+07	2.05557e+07	723225	5.12318e+06	7.57451e+06	2441.42	1.47816e+06	3.67181e+06	0	8.92654e+06	1.01706e+07	3.0286e+06	4.05126e+06	3.58191e+07	1.35137e+07	2.79827e+06	5.75082e+07	750666	1.06037e+06	5.3678e+07	99917.6	3.43037e+06	5.53917e+06	1.35781e+06	1.95903e+06	6.01709e+06	2.21925e+07	2.55353e+06	1.11083e+07	2.20631e+06	3.90329e+07	1.22974e+07
SM 42:4;O2	[M+H]+	809.653	C47H89N2O6P	SM	92637	60212.7	181347	39267.3	94160.5	6457.17	36627.1	87542.7	6360.57	602.664	81173.2	17285	313404	2.83116e+06	6966.71	12176.2	36882.2	5409.33	4566.28	28383.5	32459.1	64262.3	186756	318681	23303.2	53435.8	900557	231017	86056.1	56333.4	6837.77	21949.7	1.2718e+06	64960.9	30966.8	3328.47	38454.2	107668	240367	1.07627e+06	143719	577330	91175.4	1.8968e+06	580249
SM 43:1;O2	[M+H]+	829.716	C48H97N2O6P	SM	5592.29	4348.49	13585.3	93375	140755	63327.4	111007	292002	23528.6	190398	336338	235229	1.42144e+06	6.53878e+06	1.52303e+06	28093.6	150453	18159.9	9110.83	54581.9	88568.3	273620	919011	1.03347e+06	146761	243362	965645	1.38559e+06	287385	5.31945e+06	24669.5	73398.9	4.07901e+06	18632	77396.7	128632	42512.6	60094.7	175883	978211	159025	628806	39429.9	729587	204321
SM 43:2;O2	[M+H]+	841.679	C48H93N2O7P	ASM	79.8505	2218.35	136722	2334.95	706.41	152206	3378.99	1973.28	506735	5064.22	48199.1	43155.6	81785.9	427188	321447	1674.52	11775	607006	4348.65	32996.4	128101	3721.51	426764	404741	37593.7	4713.7	788853	140390	10399.2	657014	14028.8	13062.7	772288	168623	7649.87	401909	1873.92	1390.64	141230	10192.7	36179.1	103604	3171.18	94307.4	72884.5
SM 43:7;O2	[M+H]+	817.622	C48H85N2O6P	SM	216.48	166.676	1.23968e+06	39137.8	69084.5	1.34674e+07	6774.84	4210.49	1.32977e+07	214795	353676	1.53293e+07	4169.93	8882.34	1.29847e+08	21502.4	136640	4.21836e+07	4321.11	23980.4	3.44322e+07	7.5653e+06	897682	2.45264e+07	2.20786e+07	3.14504e+07	2.62209e+08	321547	56288.1	3.04069e+08	44378.8	53257.9	2.07002e+08	2.02116e+06	146498	3.69949e+07	32703.1	45489.5	3.12311e+07	979854	100254	460926	5.23905e+06	9.30356e+07	2.88135e+07
SM 43:8;O2	[M+H]+	815.606	C48H83N2O6P	SM	706.153	1291.62	6867.8	11243.7	16080.1	31349.3	21965.9	99284.1	128088	331361	50385.9	67468.2	3.16685e+06	2.01588e+07	5.54865e+06	142303	1.50004e+06	1.92937e+06	22633.3	238305	294812	149815	633575	498594	2682.8	635567	3.18313e+06	1.23573e+06	297648	5.32542e+06	49368.5	118561	4.54273e+06	79502	797214	926500	73328.5	200152	639171	51856.2	8872.2	16169.1	0	14680.7	4739.02
SM 44:7;O2	[M+H]+	831.638	C49H87N2O6P	SM	0	217.378	95.1028	0	0	0	0	0	0	0	2026.08	0	0	0	0	0	0	0	0	0	0	0	0	0	0	0	0	0	0	0	0	0	0	0	1113.65	0	16473.3	32038.4	83340.9	151086	16090	67518.8	318.85	214290	61703.5
SM 60:13;O2	[M+H]+	1057.77	C65H105N2O7P	ASM	46282.2	3547.56	1511.31	2686.62	0	0	0	0	5806.2	5053.85	6789.32	0	0	0	0	5467.36	7524.67	7828.82	7356.15	0	0	1006.73	0	16673.2	0	2972.15	48712.5	77861.4	0	37254.4	13943.8	5316.15	39105.6	104693	2340.81	7441.3	5125.31	0	0	0	0	0	0	0	0
SPB 20:0;O2	[M+H]+	330.337	C20H43NO2	DHSph	769351	113409	194213	264370	336621	575474	286013	508412	463173	403768	550132	389426	668626	3.91474e+06	1.23107e+06	262647	756419	1.02974e+06	180164	260353	622185	381224	1.19461e+06	1.3067e+06	288951	423591	3.89196e+06	1.6884e+06	253217	5.02694e+06	250049	218486	8.36985e+06	4.62217e+06	454773	877258	245466	232066	533622	2.30313e+06	253155	1.09421e+06	137705	2.20744e+06	702699
VAE 16:0	[M+H]+	525.467	C36H60O2	VAE	0	0	1829.51	22261.3	35894.3	82603.5	13978.2	33899.1	29165.3	209314	271820	218428	2.01064e+06	6.89934e+06	1.90838e+06	76750.7	468126	540985	49159.9	259832	580958	105056	312504	224480	93422.8	124731	1.03299e+06	410332	76597.3	1.3975e+06	21218.4	23875.1	1.15596e+06	1.33776e+06	85710.5	126959	39441.9	63173	176936	367575	43307	164493	16958.7	359081	78765.5
Cer 33:1;O2|Cer 17:1;O2/16:0	[M+H-H2O]+	506.493	C33H65NO3	Cer_NS	35724.1	20405.5	52437.2	5761.02	32632.7	42122.4	4591.52	34495.9	18021.8	0	10162.1	8482.37	234347	466223	182404	5953.4	35683.7	23954.8	1633.71	3566.14	26424.6	14756	50609.4	61287.3	50594.9	35039.7	136245	217775	49433.3	541252	0	12009.9	468396	375909	0	0	12511.6	31006.1	157326	33843.4	0	0	18279.2	359972	119945
Cer 34:1;O2|Cer 18:1;O2/16:0	[M+H-H2O]+	520.509	C34H67NO3	Cer_NS	1.98687e+06	1.00519e+06	2.58839e+06	1.10221e+06	1.84695e+06	3.26238e+06	1.05005e+06	3.15543e+06	2.57737e+06	458988	786529	685487	6.51711e+06	3.15735e+07	9.04424e+06	358147	2.47967e+06	4.04226e+06	174534	1.0156e+06	2.46052e+06	1.39162e+06	5.42773e+06	5.77272e+06	1.91636e+06	2.82928e+06	2.67656e+07	7.71875e+06	1.76165e+06	3.72593e+07	426016	570473	2.8662e+07	1.48037e+07	1.44313e+06	2.41677e+06	1.06921e+06	1.54617e+06	4.28176e+06	5.13676e+06	630258	2.77227e+06	1.15352e+06	2.14962e+07	7.18225e+06
Cer 34:2;O2|Cer 18:2;O2/16:0	[M+H-H2O]+	518.493	C34H65NO3	Cer_NS	247028	214078	558260	54900.5	177977	187865	84918.4	193166	154287	21632.1	8226.47	122904	167156	1.98923e+06	0	13734.7	160346	93630.4	3469.81	59319.1	198387	0	145692	0	30993.5	89687.7	0	133838	68476.7	540270	1689.2	51843.3	480487	622054	10366.3	0	104114	167372	225715	450021	36553.1	212017	90037.6	1.74621e+06	463756
Cer 35:1;O2|Cer 18:1;O2/17:0	[M+H-H2O]+	534.524	C35H69NO3	Cer_NS	96212	53033.2	131727	32562.8	57725	102923	23333.2	50968	48467.1	5519.25	0	0	95996.4	423374	70038.6	2371.15	22884.4	0	936.654	12747.6	25092.8	18961.2	89513.9	53661.5	16361.9	13368.4	157795	113230	23421.1	12535.8	2942.05	5558.82	358786	312595	10694.9	0	19183.1	28419.7	112906	68379.2	13682.1	55977.7	31757.6	521258	146784
Cer 36:1;O2|Cer 18:1;O2/18:0	[M+H-H2O]+	548.54	C36H71NO3	Cer_NS	235885	98972.3	320045	110674	178504	370581	97411.2	275328	278617	14937.7	43137.9	20148.3	532829	2.26386e+06	855724	25931	179148	345349	543.015	82585.4	237580	146253	567474	711457	144714	200817	1.91236e+06	612118	127307	3.18544e+06	24621.9	42808	1.70362e+06	1.71803e+06	105702	177129	70875.3	106984	418161	795423	90767.8	395610	117768	2.19704e+06	732515
Cer 36:2;O2|Cer 18:2;O2/18:0	[M+H-H2O]+	546.524	C36H69NO3	Cer_NS	82756.9	47036.1	111492	15223.2	16527.8	61499.7	4028.51	29304.8	12659.1	0	0	0	0	0	0	3643.66	33245.7	0	0	0	14246.6	0	0	0	0	17421.6	163107	0	0	0	0	3977.21	0	0	0	0	10117.1	17950.8	72869.1	74293.5	11527.9	54917.7	22306.9	383056	120187
Cer 38:1;O2|Cer 18:1;O2/20:0	[M+H-H2O]+	576.571	C38H75NO3	Cer_NS	46294.3	19793.9	58900.6	39027.4	63110.6	104015	52340.4	129998	123431	4825.2	14122.9	9682.73	173104	836776	169247	7124.37	74725.4	91204.5	3813.22	25691.4	80377.1	64628.5	202833	267895	33999.9	58313.7	432963	216325	51387.4	1.0289e+06	7978.28	12047.3	734576	429094	34452.4	53514.5	25857.7	31113	95564.2	257153	27829.3	95778.4	29670.5	556773	156898
Cer 40:1;O2|Cer 18:1;O2/22:0	[M+H-H2O]+	604.603	C40H79NO3	Cer_NS	124483	52931.8	134239	234216	343873	624389	218437	595174	466854	122071	203140	137756	1.25538e+06	5.41465e+06	1.45571e+06	76510.2	507402	752116	180.893	194239	470872	475503	1.65726e+06	1.77849e+06	302821	434281	3.53197e+06	1.90067e+06	395041	7.76616e+06	83822.9	106529	5.41792e+06	4.19362e+06	266738	437392	139589	194382	578822	1.89158e+06	232937	953971	149807	2.48027e+06	756566
Cer 40:2;O2|Cer 18:2;O2/22:0	[M+H-H2O]+	602.587	C40H77NO3	Cer_NS	166271	80650.7	146781	148675	155211	142908	110281	131201	127093	116936	148552	101819	1.39568e+06	5.62925e+06	956700	64562.1	292917	410611	15181.9	85859.4	186906	322934	790493	901697	269303	239235	1.78547e+06	1.33131e+06	152878	2.09379e+06	33708.6	37060.9	1.7811e+06	4.25239e+06	140177	210928	138633	117901	321332	614112	47516.9	263119	44444	537925	152901
Cer 40:3;O2|Cer 18:1;O2/22:2	[M+H-H2O]+	600.571	C40H75NO3	Cer_NS	36271.3	22440.4	56303.7	24727.8	27283.1	61363.4	22921.6	37046.4	22497	14074.6	28829.4	13902.4	285128	1.04701e+06	315765	7697.88	65217.4	106273	4636.28	26933.7	84018.6	0	168725	145180	36949.3	46436.8	478849	194591	50238	923604	9636.39	11811.1	624681	834896	45905	80037.8	21900.3	49949.6	137588	260027	32091.3	125868	31137.3	629091	188761
Cer 41:1;O2|Cer 18:1;O2/23:0	[M+H-H2O]+	618.618	C41H81NO3	Cer_NS	57573.9	28084.3	65380.4	259390	410151	671404	258271	655953	563838	223256	388284	229439	1.62392e+06	6.72807e+06	2.12841e+06	94014.7	641176	1.03014e+06	40512.8	222370	528196	550677	1.93454e+06	2.03846e+06	398864	516463	4.78305e+06	2.62282e+06	576028	1.12578e+07	109835	151475	7.62224e+06	5.86089e+06	375690	675647	175050	255305	793465	2.51855e+06	317670	1.34784e+06	146382	2.64915e+06	828858
Cer 41:2;O2|Cer 18:2;O2/23:0	[M+H-H2O]+	616.603	C41H79NO3	Cer_NS	85424.5	43575.4	111035	99310.8	155238	195045	101923	279405	169563	185406	330371	247943	1.61142e+06	7.06287e+06	1.61429e+06	71736.8	546824	677876	29284.3	166738	411640	149498	516246	521968	323490	461902	3.59315e+06	1.4807e+06	281592	5.70846e+06	62300.2	91693.1	4.46019e+06	4.71552e+06	270757	430303	144640	210024	512486	1.00731e+06	109997	470775	62619.8	772241	262144
Cer 42:1;O2|Cer 18:1;O2/24:0	[M+H-H2O]+	632.634	C42H83NO3	Cer_NS	321936	140689	330833	991811	1.50925e+06	2.71637e+06	1.0403e+06	2.53771e+06	2.16305e+06	733666	1.23308e+06	825645	5.44786e+06	2.329e+07	6.45644e+06	275845	1.91778e+06	2.8404e+06	112355	647774	1.63732e+06	1.97519e+06	7.22707e+06	7.62896e+06	1.14073e+06	1.65853e+06	1.4093e+07	9.42673e+06	1.88015e+06	3.77048e+07	366906	507782	2.65238e+07	1.63451e+07	1.07444e+06	1.7484e+06	499415	725545	2.22439e+06	1.00484e+07	1.06371e+06	4.8257e+06	509610	9.12036e+06	2.80742e+06
Cer 42:2;O2|Cer 18:1;O2/24:1	[M+H-H2O]+	630.618	C42H81NO3	Cer_NS	1.29309e+06	609423	1.13459e+06	1.40093e+06	2.22892e+06	3.84507e+06	1.24526e+06	3.2722e+06	2.81327e+06	1.56104e+06	1.75943e+06	1.10781e+06	1.32937e+07	5.69453e+07	1.18985e+07	631361	4.51908e+06	5.03793e+06	254478	1.5131e+06	3.95517e+06	2.46849e+06	9.31434e+06	1.00636e+07	3.1269e+06	4.24157e+06	2.91119e+07	1.43056e+07	2.89354e+06	5.77224e+07	653974	924356	4.57854e+07	4.68465e+07	3.00921e+06	5.03915e+06	1.48022e+06	2.1473e+06	6.35059e+06	1.30034e+07	1.5932e+06	6.51475e+06	908029	1.54001e+07	4.89651e+06
Cer 42:3;O2|Cer 18:1;O2/24:2	[M+H-H2O]+	628.603	C42H79NO3	Cer_NS	850371	381045	903981	520221	800264	1.24833e+06	380333	880478	714690	439908	609486	470732	3.71875e+06	1.63094e+07	4.42408e+06	175776	1.27083e+06	1.72588e+06	89385.8	523049	1.2362e+06	798343	2.95575e+06	2.95397e+06	901705	1.13488e+06	1.00461e+07	4.2285e+06	887631	1.60029e+07	187856	264897	1.25263e+07	1.54018e+07	965909	1.47675e+06	540448	785169	2.18142e+06	4.76298e+06	531025	2.36519e+06	750339	1.28177e+07	3.75943e+06
Cer 43:1;O2|Cer 18:1;O2/25:0	[M+H-H2O]+	646.65	C43H85NO3	Cer_NS	18539.8	7331.65	18188.7	93698.4	149465	262692	97054.9	280010	213559	93302.7	148374	100245	44091.1	3.43653e+06	890638	28006.4	193872	190452	11544.8	63120	164527	203832	767511	779332	3263.62	183355	1.69406e+06	987422	202120	3.77883e+06	39807.3	60879.1	2.77943e+06	80221.7	120599	189321	62996.1	80048.5	259243	1.1475e+06	132439	544855	54309.5	903415	318219
Cer 43:2;O2|Cer 18:2;O2/25:0	[M+H-H2O]+	644.634	C43H83NO3	Cer_NS	37610.6	18777.9	45168.5	67745	105028	174299	66718.6	178083	136667	102205	141182	109513	833196	3.65182e+06	1.14442e+06	31557.1	226452	300264	7885.82	57085.3	140975	97136.4	421998	406243	159631	265475	1.94576e+06	725387	151395	3.23232e+06	29227.6	48151.8	2.49516e+06	1.94709e+06	125510	218364	72623.8	106706	312929	672348	66221.5	288051	33797.1	541837	162587
RIKEN P-VS1 ID-20661 from Mouse_BAT_fads2KO_N_Ctr	[M+H-H2O]+	1554.15	null	Unknown	0	414.705	438.718	748.188	8829.42	4672.44	6415.3	5113.64	2369.96	155312	151149	140853	3.49898e+06	1.17473e+07	1.21946e+06	6448.38	104519	996.171	0	19725.1	0	35527.7	71089.7	43776.5	171281	85187.6	703522	1.01122e+06	158017	2.00466e+06	6303.98	24715.3	1.02615e+06	9.83885e+06	511.716	115882	56208.6	61643.5	259757	9124.46	0	0	155.805	0	0
ST 27:1;O	[M+H-H2O]+	369.352	C27H46O	ST	2.55916e+08	4.07386e+07	5.31318e+07	5.60324e+07	7.75245e+07	1.0565e+08	6.51682e+07	1.26416e+08	5.41459e+06	1.51392e+08	1.61179e+08	1.10274e+08	1.89021e+08	1.02002e+09	9.35394e+07	8.64069e+07	1.58719e+08	3.75399e+07	5.17733e+07	7.13873e+07	1.48331e+08	9.93274e+07	2.47182e+08	2.8486e+08	8.40405e+07	9.74355e+07	7.54898e+08	4.44554e+08	6.15663e+07	1.65126e+08	7.4042e+07	7.23112e+07	2.29208e+09	1.28834e+09	1.2241e+08	2.05374e+07	6.77106e+07	6.58591e+07	2.45426e+07	7.13052e+08	8.4163e+07	2.99351e+08	4.75354e+07	6.01474e+08	2.29088e+08
ST 27:2;O	[M+H-H2O]+	367.336	C27H44O	ST	121115	18084.7	13160.2	1839.97	44799.2	12204.4	15522.4	53820.1	29218	66107.3	84326.9	25918.7	131154	133304	139535	42733.8	29854	23583	40323.3	65695.2	210510	93556.6	139671	87312.8	10680.3	57131.4	187472	90210.3	23083.5	371115	36340.8	31825.9	894941	214243	55180.2	49887.4	46158.9	27020.6	67607.9	504022	13149.5	88517.4	118570	1.38909e+06	324905
ST 28:1;O	[M+H-H2O]+	383.367	C28H48O	ST	132038	54970	72385.2	197715	268433	261030	327118	665998	399746	1.06867e+06	1.22694e+06	884961	8.05267e+06	2.54067e+07	5.88697e+06	347458	1.9182e+06	2.06354e+06	147471	622505	1.47162e+06	485161	1.16972e+06	1.21289e+06	752485	758658	5.92728e+06	3.56607e+06	635795	8.61289e+06	215902	267702	1.09243e+07	1.9163e+07	798792	993925	385397	520153	1.05984e+06	5.29409e+06	539172	2.12317e+06	956916	1.28069e+07	3.98457e+06
ST 29:1;O	[M+H-H2O]+	397.383	C29H50O	ST	153131	81100.6	157685	245513	394965	522809	438368	946820	626098	1.12515e+06	1.45021e+06	1.02269e+06	9.18755e+06	3.11418e+07	7.60218e+06	488272	2.52116e+06	3.0733e+06	136581	620698	1.36973e+06	578890	1.61193e+06	1.57262e+06	894016	1.04282e+06	7.89661e+06	3.92801e+06	709817	1.04028e+07	244484	318325	1.39977e+07	2.62815e+07	1.29683e+06	1.7569e+06	552626	725958	1.68466e+06	4.49126e+06	492382	1.89812e+06	804492	1.16993e+07	3.64348e+06
ST 29:2;O	[M+H-H2O]+	395.367	C29H48O	ST	4928.1	1456.6	2493.1	7032.95	12107.4	9931.53	7319.67	18425.9	9732.63	38318.3	55856.4	30173.5	495912	1.21631e+06	292805	14157.5	73203.5	77408.9	5087.71	24453.7	56343.4	10584	24201.8	55624.6	38368.8	41380.9	332405	143758	25693	177004	5885.19	10135.5	441069	1.19784e+06	43562.8	36226.4	12769.7	20701.7	54251.7	139714	17333.6	36015.4	32370.5	340160	83164.9
Cer 35:2;O2|Cer 16:2;O2/19:0	[M+Na]+	572.501	C35H67NO3	Cer_NS	573.984	22570	73693.8	3603.32	6691.21	26109.5	0	0	0	0	0	0	0	78146.3	0	0	0	0	0	0	0	0	0	0	345.555	0	0	1490.84	0	62329.3	0	0	0	0	0	0	1439.76	0	10271.1	0	0	0	1669.01	0	0
Cer 36:1;O2|Cer 16:0;O2/20:1	[M+Na]+	588.533	C36H71NO3	Cer_NDS	403355	160238	496.912	209079	354465	660688	193545	450584	2056.09	47222.4	81260.5	2687.84	1.13965e+06	4.90038e+06	1.44552e+06	54152.3	404222	618532	25543.3	167019	435184	281173	978784	1.15828e+06	271047	434746	3.39805e+06	1.19407e+06	279692	5.96358e+06	49957.4	75006.3	3.97203e+06	3.00126e+06	221982	4358.01	154363	214783	3278.31	1.48806e+06	181389	797693	236306	4.27132e+06	1.3555e+06
Cer 36:2;O2|Cer 19:0;O2/17:2	[M+Na]+	586.517	C36H69NO3	Cer_NDS	5280.57	75293.1	3684.87	46880.3	87437.5	148018	31689.3	426.958	1207.56	0	0	0	34617	248802	5631.61	4575.08	3362.68	0	6832.06	20967.8	103070	24138.8	2898.07	0	35661.9	21562.2	0	59978.2	7700.4	0	3221.74	6400.75	159961	188100	21077.9	0	44764.8	401.733	2084.67	298311	38986.1	140706	44381.7	732011	270414
Cer 40:2;O2|Cer 19:0;O2/21:2	[M+Na]+	642.58	C40H77NO3	Cer_NDS	332697	154631	265847	304556	342371	604.913	225613	246363	5568.29	240604	303972	193953	2.76752e+06	1.11801e+07	1.87088e+06	136150	642771	3387.41	69848.7	217267	352330	622407	2.15547e+06	600458	586929	401051	8395.42	1.51777e+06	224695	4.27851e+06	83201.5	69120.1	3.89868e+06	8.36299e+06	221923	334231	274458	242483	1591.11	1.3201e+06	95027.4	386140	83744.8	979337	292828
Cer 41:1;O2|Cer 28:1;O2/13:0	[M+Na]+	658.611	C41H81NO3	Cer_NS	112928	51771.9	124286	504571	796200	1.28022e+06	487370	1.16834e+06	1.08498e+06	421429	676689	472829	2.97394e+06	1.3162e+07	3.85611e+06	178062	1.27032e+06	1.84917e+06	76236.9	406376	996590	1.08633e+06	3.63686e+06	3.81769e+06	703514	1.03603e+06	8.96851e+06	5.23332e+06	1.06149e+06	2.21742e+07	199376	296127	1.49889e+07	1.12108e+07	768818	1.25726e+06	323142	497734	1.49073e+06	5.25592e+06	582223	2.48827e+06	290081	5.1363e+06	1.56752e+06
Cer 41:2;O2|Cer 28:1;O2/13:1	[M+Na]+	656.595	C41H79NO3	Cer_NS	169435	84310.8	211094	196738	307365	393022	221718	526571	345660	415578	683389	478875	3.28926e+06	1.39765e+07	3.75223e+06	145239	1.03454e+06	1.37119e+06	56531.7	337895	811417	393941	1.36688e+06	1.01848e+06	692322	869596	7.44856e+06	2.76348e+06	582682	8.77966e+06	129456	183615	7.24763e+06	9.55435e+06	614953	766959	305321	405491	1.04576e+06	1.99718e+06	230858	766318	117369	1.58307e+06	495061
Cer 42:3;O2|Cer 12:0;O2/30:3	[M+Na]+	668.595	C42H79NO3	Cer_NDS	1.80201e+06	796500	1.84119e+06	1.08551e+06	1.76939e+06	2.60273e+06	809051	1.90395e+06	1.53069e+06	871290	1.31893e+06	931907	8.05879e+06	3.37252e+07	8.99154e+06	315.713	2.53437e+06	3.71404e+06	318.735	1.09919e+06	2.52451e+06	1.80429e+06	6.04779e+06	6.04676e+06	1.90164e+06	2.4254e+06	2.02363e+07	8.97703e+06	1.74393e+06	3.31062e+07	405065	530835	2.5944e+07	108643	1.87593e+06	3.16093e+06	1.12812e+06	1.6244e+06	4.47647e+06	9.71694e+06	1.17522e+06	4.7766e+06	1.56468e+06	2.66852e+07	7.9609e+06
Cer 43:1;O2|Cer 28:1;O2/15:0	[M+Na]+	686.642	C43H85NO3	Cer_NS	3309.73	767.605	35629.3	7392.48	285801	518616	207498	499901	415336	4971.04	268449	186494	1.49469e+06	6.85168e+06	1.71092e+06	2446.48	425153	572711	408.422	130559	328446	8754.95	1.37843e+06	1.63969e+06	259043	334825	2.84974e+06	1.88685e+06	362809	7.49895e+06	81364.3	113728	5.25605e+06	136870	223330	365468	7910.88	166696	471334	22949.9	258233	1.04108e+06	3042.79	1.7831e+06	573517
Cer 43:2;O2|Cer 16:1;O2/27:1	[M+Na]+	684.627	C43H83NO3	Cer_NS	77798.6	32290.6	87529	145861	215931	324482	125853	346880	283408	221990	367164	259828	1.8222e+06	7.76759e+06	2.33247e+06	70757.1	478591	788508	22216	132540	321082	263931	880324	922730	372664	524886	4.64637e+06	1.55595e+06	331713	6.57893e+06	73170.4	99491.3	5.46046e+06	4.22432e+06	269472	420136	142219	225037	628178	1.35132e+06	155000	648355	62420.1	1.14904e+06	343309
Cer 44:2;O2|Cer 20:0;O2/24:2	[M+Na]+	698.642	C44H85NO3	Cer_NDS	84247	41912.9	94002.2	115673	156376	288404	86373.7	218366	172733	87960.3	123501	98058.5	550719	2.56152e+06	613629	20061.6	139873	136882	10827.7	62976.2	150758	183991	596931	682127	121180	165994	1.45414e+06	762328	131059	2.81861e+06	30361.6	44626.5	2.12734e+06	1.66915e+06	85216	133972	43163.6	70274.9	193606	814856	93558.3	341424	28850.9	429013	136305
DG 16:0	[M+Na]+	367.246	C19H36O5	DG	632.912	4665.86	16355.5	13551.2	13445.5	46920.8	9460.09	9458.94	20123.8	3805.36	11326.4	13090.3	2188.39	17018.1	19808.9	1479.78	16163.3	26544	0	13305.3	18449.1	11597.1	24993.6	49605	6233.04	24627.6	20716.3	4472.65	15990.9	27306.1	1317.85	13845.8	31032	6477.21	33284.1	51770	2235.77	9579.13	23134.4	25800.1	37019.6	38172.1	10778.9	23546.6	26939.4
DG 18:0	[M+Na]+	395.277	C21H40O5	DG	1349.65	23259.6	37418.2	73292.7	96745.2	137000	23006.5	40619.3	53895.9	31369.3	56923.5	43859.1	51925.2	92050.7	140558	16080.8	74922.1	102166	2788.27	64606.5	78570.4	88717.1	170790	191723	56466.9	83593.9	86261.4	43497.5	76809.1	113046	37595.3	77548.2	119221	45753.1	121780	151154	24229.3	53114.2	69647	123308	137428	159886	55396.3	91617.3	81062.9
DG 20:0	[M+Na]+	423.308	C23H44O5	DG	11119.8	51550.1	76003.9	2627.9	1076.37	0	9327.07	16619.9	24294.9	2546.43	735.43	0	874.867	0	969.961	654.101	850.23	1577.33	262.138	0	1227.68	2328.07	0	0	2121.79	1268.36	1493.4	664.207	1586.58	957.254	500.839	614.836	1147.4	1349.76	774.635	1605.6	539.104	793.54	511.017	1985.16	0	0	1919.74	2554.78	2896.38
DG 21:1	[M+Na]+	435.308	C24H44O5	DG	89.3237	1596.39	1521.37	10088.1	6911.73	6284.46	2869.93	5660.09	2594.1	6287.78	6267.31	4589.2	117010	82316.3	89423.2	470.857	37908.2	9991.76	2282.99	12177.3	1606.66	41184.7	73688.8	11928.6	26970.2	3149.8	13660.3	10839.8	15950.9	13386.2	6100.04	11935.3	4615.31	44866.7	31999.2	11458.9	6699.69	15752.7	16149.4	2850.48	5746.19	1598.51	4993.82	1299.07	2933.97
DG 22:1	[M+Na]+	449.324	C25H46O5	DG	30090.4	129167	200754	0	0	0	36327.4	57396.6	61056.9	810.668	4075.9	0	0	0	1046.92	0	0	0	0	0	0	0	0	0	0	2491.16	0	0	0	791.039	490.527	1851.2	1360.45	1082.07	0	2063.04	0	0	1560.81	1112.35	0	0	867.874	5548.84	1431.25
DG 24:1	[M+Na]+	477.355	C27H50O5	DG	9679.82	42894.3	65419.5	0	1382.87	1509.4	8392.47	11102	17835.9	0	0	0	0	1529.96	0	0	0	0	0	0	444.825	1788.57	0	0	3471.3	4171.14	4436.33	488.808	0	0	0	0	0	4396.62	1615.16	4152.28	582.424	0	1285.22	0	0	2269.56	0	1451.38	0
DG 24:2	[M+Na]+	475.339	C27H48O5	DG	24729.5	103756	172904	0	6183.98	2742.6	35915.5	59149.4	62544.3	5831.12	4615.66	5292.81	2826.33	2339.05	3490.21	820.357	1482.57	2926.72	0	4886.17	2155.33	0	0	12069.5	22302	33916	27396.6	0	2333.52	1700.17	0	906.242	4450.79	14524.4	12721.8	9934.02	2036.62	2177.65	3188.37	0	0	0	943.077	4259.36	1580.23
DG 25:0	[M+Na]+	493.386	C28H54O5	DG	9207.46	68218.2	53109	0	0	0	14937.8	22332.9	11998.3	0	0	0	0	21479.8	0	0	494.435	1844.86	0	0	0	0	0	0	0	17899.7	0	2383.81	1337.37	0	0	0	6888.28	0	0	0	1601.08	2971.68	7115.63	0	0	0	0	0	0
DG 25:1	[M+Na]+	491.371	C28H52O5	DG	681.913	107902	183416	0	0	0	69308.4	87839.7	3686.6	0	0	0	5614	14384	0	0	6739.74	1450.16	0	0	1302.23	0	0	0	3693.94	0	1979.87	0	0	0	0	0	1299.03	0	0	0	2217.1	5308.36	9420.13	0	0	781.504	0	0	0
DG 26:0	[M+Na]+	507.402	C29H56O5	DG	5013.82	40755.3	675.974	0	0	0	9471.62	2228.28	2191.43	0	0	0	0	0	0	0	0	0	0	0	0	0	0	0	0	0	0	0	0	0	0	0	0	0	2365.7	0	0	0	0	0	0	0	0	0	0
DG 26:1	[M+Na]+	505.386	C29H54O5	DG	0	318422	458183	5915.5	7989.78	15442.2	149578	283763	289783	7186.47	1380.83	0	7029.07	25123.4	0	3428.14	0	10720	0	2649.28	0	0	14911.6	14860.3	2819.43	0	0	0	0	3160.72	3528.78	3514.87	2834.2	5898.6	15437.7	4539.84	9350.63	14521	19414.7	3818.8	3511.7	3150.18	0	0	3135.66
DG 26:2	[M+Na]+	503.371	C29H52O5	DG	26057.3	109077	184274	5588.07	8732.52	11644.5	50982.5	92114.4	110517	4180.12	3953.18	6439.91	36779.3	29878.1	35141.1	815.617	10116.7	10842.4	6045.24	25147.1	42909.7	17983.5	12360.5	13665.8	116656	132499	123927	6587.48	11319.2	20505.4	4433.19	7932.84	9794.48	52613.3	49769.3	43653.4	6182.97	12447.4	18576	0	2631.78	9466.05	1212.22	1712.36	1506.22
DG 27:1	[M+Na]+	519.402	C30H56O5	DG	0	218401	322085	2509.15	0	0	118727	211199	249039	0	0	0	14372.8	0	0	1315.27	0	0	0	0	0	0	0	0	4873.24	0	0	500.456	0	3339.18	1121.77	0	303.838	7698.01	0	0	2819.37	25376.5	0	0	0	0	2458.57	2183.48	0
DG 28:0	[M+Na]+	535.433	C31H60O5	DG	22023.9	108633	165383	34530	45614.9	7791.15	60240.4	93443.1	3549.08	23881.6	22124.4	25060.3	6882.6	12037	0	17371.3	40379.3	4754.02	10901.8	27338.8	31519	41877.6	48102.5	56126.5	51175.3	65416.9	41584.8	12327.5	21263.2	0	15101.2	30119.8	40660.3	15293.6	49645	9209.74	20954.9	18705.4	30136.8	46870.7	53336.1	2529.93	29808.2	36419.3	30040.4
DG 28:1	[M+Na]+	533.418	C31H58O5	DG	20590.6	140323	3092.94	0	0	0	75664.1	122347	0	0	0	0	0	7698	5345.03	0	0	0	0	0	0	0	0	0	3660.42	0	217.363	0	0	0	0	0	0	3467.74	0	0	4840.61	1890.89	2916.37	0	0	0	0	0	0
DG 28:2	[M+Na]+	531.402	C31H56O5	DG	63173.3	280164	507598	46374.1	43465.4	122215	115621	209094	242767	19638.9	37093.4	40914.7	44422.4	54659.2	87909.5	18604.8	41153.5	90595.7	10042.3	28868.1	50073.3	52282.1	75245.4	109736	112382	158169	144935	18923.8	21312.2	71007.2	19224.9	32998.3	53104.7	53884	55338.7	114576	14407.5	29103.1	2201.58	71119.5	70346.1	74332.8	53689.8	76942.8	102281
DG 28:3	[M+Na]+	529.386	C31H54O5	DG	33710.6	130005	208355	6674.82	9586.16	17031.1	45657.2	74674	33415.2	5808.04	18807	2394.15	6567.24	6617.6	12580.8	7810.6	9797.74	1571.05	5853.77	9722.42	13155.7	2045.86	4407.69	1024.8	9566.3	6593.07	1090	5348.16	1344.19	1294.2	8898.51	1497.28	26879.7	7811.93	4798.36	4611.02	15593.1	8589.13	12775.8	22354.5	12130.2	14714.2	10556.8	14036.1	17236.7
DG 30:0	[M+Na]+	563.465	C33H64O5	DG	169472	773099	1.12314e+06	129193	159197	202149	393076	610388	648021	36585	51479.4	47968.3	171385	139530	177215	84836.5	246753	306138	25166.6	94452.8	116727	162078	258625	268465	246517	310719	300145	54133.3	80430.5	116483	1434.13	58666.1	1371.52	227954	235010	213311	138385	262794	373074	97891.8	123391	139570	101141	136520	129419
DG 30:2	[M+Na]+	559.433	C33H60O5	DG	243230	1.09162e+06	1.39146e+06	9053.92	0	48976.6	488428	615023	606614	1834.73	0	3082.43	0	0	0	0	0	0	7255.08	24868.2	0	0	0	0	0	0	0	2256.18	7935.16	0	0	0	0	0	0	0	0	13360.6	0	26948.8	9268.36	7573.91	10947.6	4635.84	3261.74
DG 30:3	[M+Na]+	557.418	C33H58O5	DG	38082.2	156207	225211	0	0	0	25538.3	67736.7	74280.4	0	0	0	0	1045.47	0	0	3050.58	0	0	0	0	8206.83	0	0	1830.41	5234.31	0	0	0	3232.42	0	0	0	0	1902.77	0	0	0	0	0	2528.77	0	0	0	0
DG 30:6	[M+Na]+	551.371	C33H52O5	DG	3.61645e+06	4.26493e+06	4.58791e+06	8.64339e+06	8.88519e+06	9.31949e+06	8.36644e+06	9.48245e+06	1.10013e+07	5.09596e+06	5.6077e+06	5.52645e+06	5.17823e+06	5.43215e+06	6.60051e+06	6.59047e+06	7.28925e+06	7.96126e+06	4.7592e+06	6.18943e+06	6.48985e+06	7.13678e+06	9.07385e+06	1.03443e+07	6.56417e+06	7.82116e+06	7.57648e+06	5.19282e+06	5.86943e+06	6.49136e+06	8.75974e+06	9.41641e+06	9.25235e+06	7.26459e+06	8.61855e+06	8.78458e+06	6.00621e+06	6.94127e+06	6.20024e+06	1.18799e+07	1.1999e+07	1.23178e+07	7.54695e+06	8.68527e+06	8.19788e+06
DG 32:0	[M+Na]+	591.496	C35H68O5	DG	1.50889e+06	6.08834e+06	8.88724e+06	1.22447e+06	1.40948e+06	1561.71	3.70847e+06	5.6043e+06	2506.78	332694	418731	445703	1.67431e+06	1.37832e+06	1.40459e+06	590627	1.56654e+06	1436.28	220802	964985	1.13116e+06	1.53685e+06	1.91015e+06	2.10298e+06	1.8589e+06	1.8847e+06	1.90277e+06	517450	778308	1551	278282	454044	653266	1.37556e+06	1.19652e+06	10277.5	1.09924e+06	1.79235e+06	2.19545e+06	1.41134e+06	1.38474e+06	1.34361e+06	1.61228e+06	1.8108e+06	1.82362e+06
DG 32:1	[M+Na]+	589.48	C35H66O5	DG	1.18177e+06	4.93218e+06	7.14605e+06	728580	926110	1.13375e+06	3.07204e+06	5.11714e+06	5.47105e+06	230345	309852	297497	1.38607e+06	1.13444e+06	1.32387e+06	881779	2.51505e+06	3.52528e+06	178358	827596	1.04342e+06	1.39946e+06	2.05314e+06	2.40399e+06	1.86907e+06	2.23187e+06	2.18668e+06	336492	524206	1720.89	195277	315135	501756	2.44454e+06	2.19116e+06	2.09525e+06	1.04792e+06	1.86841e+06	2.53844e+06	430188	506956	485207	447390	622096	560652
DG 32:4	[M+Na]+	583.433	C35H60O5	DG	52084.4	236617	373367	0	3390.87	0	46928	124024	92261.7	0	0	0	0	0	0	0	0	0	1421.91	0	0	14575.9	0	25083.3	16683.1	0	0	0	0	0	0	6163.76	0	14791.3	15502.6	0	0	6260.42	0	0	5667.16	0	2215.12	3372.07	6677.97
DG 33:2	[M+Na]+	601.48	C36H66O5	DG	592449	2.62547e+06	4.19618e+06	244685	337137	462850	1.52955e+06	2.84633e+06	3.26431e+06	167325	1892.28	301302	1.19827e+06	1.00043e+06	1.13333e+06	228878	766410	1.03256e+06	81557.8	468672	604216	390136	648866	663950	663131	4433.46	868807	240921	430055	548068	139757	265111	2203.69	881569	796036	800322	612929	1.16436e+06	1.72025e+06	246280	241227	8129.99	166278	201124	196176
DG 34:0	[M+Na]+	619.527	C37H72O5	DG	2.20244e+06	1.01057e+07	1.63212e+07	465213	608488	803839	7.17842e+06	1.20388e+07	1.67496e+06	159264	228999	248326	1.34517e+06	1.00659e+06	1.23001e+06	330635	987568	866909	101802	513238	736225	574548	823072	949148	1.08241e+06	1.4339e+06	1.34705e+06	234783	384530	497997	132872	240552	385390	1.0098e+06	893223	844153	788380	1.44908e+06	2.03747e+06	368400	436563	424795	318812	419280	422674
DG 34:1	[M+Na]+	617.511	C37H70O5	DG	5.9116e+06	2.32431e+07	1660.09	5.81319e+06	6.82604e+06	1761.78	2.17282e+07	3.22315e+07	2125.84	2.61155e+06	3.40975e+06	2889.15	1.66916e+07	1.267e+07	1442.52	5.42985e+06	1.47425e+07	2673.96	1.72979e+06	8.23605e+06	9.0407e+06	9.98465e+06	1.33537e+07	6750.17	1.37945e+07	1.51011e+07	3416.78	3.67132e+06	5.79002e+06	3675.16	2.05238e+06	3.45326e+06	5453.77	1.46166e+06	1.25933e+07	2340.9	9.93096e+06	1.58823e+07	659.316	5.27079e+06	5.87945e+06	2698.82	5.75656e+06	6.72533e+06	2016.91
DG 34:2	[M+Na]+	615.496	C37H68O5	DG	1.94957e+07	7.30636e+07	1.00568e+08	1.12709e+07	1.44711e+07	774.491	7.39014e+07	1.22917e+08	1622.69	8.26747e+06	1.151e+07	1.21914e+07	5.36067e+07	4.67756e+07	3933.41	1.23005e+07	3.69339e+07	3159.51	4.44186e+06	2.22867e+07	2.86758e+07	1.92169e+07	2.63361e+07	3.15241e+07	3.36632e+07	4.1748e+07	4443.89	1.1807e+07	2.01182e+07	7675.82	7.03292e+06	1.16805e+07	1.78673e+07	3.9128e+07	3.42737e+07	4861.96	2.15091e+07	3.7529e+07	3915.19	1.402e+07	1.50649e+07	1.53691e+07	9.77964e+06	1.24625e+07	1.19029e+07
DG 34:3	[M+Na]+	613.48	C37H66O5	DG	4.92756e+06	2.1635e+07	3.39204e+07	2.07547e+06	2.88528e+06	3.81272e+06	1.66175e+07	2.72004e+07	2.9066e+07	920059	1.21782e+06	1.25168e+06	4.95422e+06	3.57539e+06	3.03919e+06	2.12579e+06	5.76475e+06	5.58051e+06	529759	2.75329e+06	3.18639e+06	3.12112e+06	5.22662e+06	6.04986e+06	5.45195e+06	6.09034e+06	5.26214e+06	1.19824e+06	1.93711e+06	1.68626e+06	799598	1.37233e+06	1.75795e+06	4.97502e+06	4.10133e+06	3.45593e+06	3.14039e+06	5.15788e+06	4616.67	1.49589e+06	1.84074e+06	1.84217e+06	805222	1.13083e+06	2065.68
DG 34:4	[M+Na]+	611.465	C37H64O5	DG	489173	622075	6943.6	112786	166180	217381	1.08501e+06	5674.74	561365	102085	138356	144691	289614	149194	279222	108544	474660	685839	33707.2	216249	268013	153080	388001	457545	362001	430285	416275	81452.1	182959	250232	54625	120940	184105	244967	422110	355098	106524	215642	299539	75348.2	92124.3	109420	114017	168893	163237
DG 34:5	[M+Na]+	609.449	C37H62O5	DG	74307.4	338893	570717	37851.5	22617.8	56582.5	26426.7	140302	103776	0	6077.61	0	0	0	0	9656.97	0	0	0	0	0	37665.8	28362.7	11086	0	12674.6	0	0	0	0	0	0	0	0	15697.3	0	19796.5	5959.41	9197.7	0	12292.3	9492.58	37517.2	46555.2	37783.5
DG 34:6	[M+Na]+	607.433	C37H60O5	DG	12108.4	1075.98	92149.2	0	0	0	4043.39	13584.9	3591.68	0	0	0	0	0	0	0	0	0	0	0	0	0	0	0	0	0	0	2841.74	0	0	1403.91	0	0	0	0	0	0	1907.75	0	0	0	0	0	1524.79	1684.89
DG 35:2	[M+Na]+	629.511	C38H70O5	DG	733066	3.00312e+06	4.52906e+06	405451	474555	567607	2.09603e+06	3.27009e+06	3.41952e+06	183223	245922	251569	1.1155e+06	888790	952436	291391	838509	1.04579e+06	128625	551506	673040	599014	853019	895635	682803	791763	788914	262154	419890	484988	164745	262055	381933	1.07172e+06	864250	796191	737232	1.2625e+06	1.65573e+06	357218	367973	406657	366639	475891	413202
DG 35:3	[M+Na]+	627.496	C38H68O5	DG	355201	1.72797e+06	2.78094e+06	153271	191137	235754	1.03269e+06	1.79756e+06	2.15558e+06	1411.41	92413.4	96928.9	2609.16	430932	478575	2042.83	422255	603629	748.413	206648	1377.01	0	321292	380825	2619.68	525992	573248	83560.1	3360.73	207946	388.709	89143.5	136616	9283.28	436956	413240	307406	608587	924296	91843.5	101446	111211	71137.4	102122	88194.9
DG 36:0	[M+Na]+	647.558	C39H76O5	DG	66943.9	159821	256487	46738.3	465600	497659	247462	323828	309543	146704	278353	271610	59374.2	309056	449701	23675.8	402139	469996	8654.46	454719	618971	40226.1	992103	1.12803e+06	57359.9	271984	217718	17186.5	293328	349163	112739	204496	298757	70731.8	411859	443710	245640	528977	664203	772037	939561	1.04754e+06	530026	827662	743715
DG 36:1	[M+Na]+	645.543	C39H74O5	DG	1.20957e+06	5.13352e+06	7.87999e+06	889728	1.16324e+06	1.25383e+06	4.19925e+06	6.76322e+06	3361.54	213881	280018	288227	1.15921e+06	961873	1.06772e+06	453540	1.38734e+06	1.55946e+06	199049	916978	1.11653e+06	899183	1.19327e+06	1.33912e+06	942736	1.10225e+06	1.04002e+06	321396	490241	554980	170375	300922	415514	1.67724e+06	1.05961e+06	910848	841126	1.42354e+06	1.70951e+06	962757	951276	1.03608e+06	2.30089e+06	2.90264e+06	2.55366e+06
DG 36:3	[M+Na]+	641.511	C39H70O5	DG	499611	1.02086e+08	9336.31	1.06235e+07	1.38736e+07	1.71151e+07	1.14734e+08	1.88618e+08	17581.9	3.86916e+06	5.53803e+06	5.63204e+06	1.15197e+06	2.32994e+07	2.757e+07	7.22711e+06	2.20739e+07	3.02042e+07	63942.4	1.18489e+07	1.55641e+07	405361	1.83102e+07	2.19919e+07	2.33317e+07	2.99556e+07	3.01728e+07	5.13764e+06	8.64159e+06	1.1048e+07	3.22078e+06	5.57155e+06	8.5154e+06	484865	2.02801e+07	1.94541e+07	1.68784e+07	2.91916e+07	962.387	8.27712e+06	9.1664e+06	9.26941e+06	6.75155e+06	8.53197e+06	8.29673e+06
DG 36:4	[M+Na]+	639.496	C39H68O5	DG	2.71571e+07	6.86656e+06	29420.1	8.11175e+06	2.84623e+06	3.68018e+06	1.05919e+08	6.35408e+06	1221.09	4.45162e+06	6.86177e+06	6.64202e+06	3.1349e+07	1.51526e+07	1.93611e+07	4.97911e+06	1.75115e+07	4093.16	1.69869e+06	1.04601e+07	1.34046e+07	8.03605e+06	9.14231e+06	1.06221e+07	8.11222e+06	9.85122e+06	2168.29	5.66215e+06	7.79681e+06	1.03992e+07	2.83809e+06	4.91141e+06	7.73802e+06	1.62311e+07	1.49228e+07	1.47506e+07	1.54185e+07	4.40401e+06	14513.8	4.19058e+06	4.58068e+06	4.66038e+06	6.05124e+06	6.05041e+06	1034.42
DG 36:5	[M+Na]+	637.48	C39H66O5	DG	4.15985e+06	2.06707e+07	3.42025e+07	1.61335e+06	2.38846e+06	3.29727e+06	1.19412e+07	2.39157e+07	2.64666e+07	812947	1.27812e+06	1.354e+06	3.3527e+06	3.6137e+06	4.14164e+06	721273	2.93993e+06	4.32889e+06	237963	1.80739e+06	2.35305e+06	1.35057e+06	3.35667e+06	3.92067e+06	3.73101e+06	5.10711e+06	5.13705e+06	829884	1.61014e+06	1.96833e+06	651227	1.10341e+06	1.70858e+06	1.83195e+06	2.44357e+06	1.93372e+06	2.45279e+06	4.91245e+06	6.44162e+06	1.39575e+06	1.60408e+06	1.75894e+06	417038	1.10765e+06	1.14431e+06
DG 37:2	[M+Na]+	657.543	C40H74O5	DG	157363	688002	1.01994e+06	93970.3	101220	0	661915	1.04347e+06	0	21748.3	30179.1	29315.9	153168	132051	114382	42935.8	131366	0	18684.4	85363.8	102967	112225	138846	183977	129376	152597	0	38125.7	62722.6	63346.5	19173.1	26653.8	19087.8	178173	148610	0	114735	191968	228739	66961.7	82259.8	62740	132052	153385	148884
DG 37:4	[M+Na]+	653.511	C40H70O5	DG	306.017	3312.71	368485	15124.1	16200	232710	130151	244828	149616	4829.66	6404.46	376830	51283.1	2352.48	923355	6860.87	37358.4	771897	235.276	11443.7	16219.3	0	7279.84	491434	2505.58	71877.6	438594	7923.4	7093.03	457242	2905.92	5592.17	345216	1728.08	14990.3	659338	1083.08	81547.7	415929	5022.84	282553	267941	9989.76	66481	309328
DG 37:7	[M+Na]+	647.465	C40H64O5	DG	65079.2	210226	305640	389283	439336	494270	477604	747121	712538	289445	383604	355365	833090	699337	735781	202802	513962	636081	101935	351819	430144	783757	945903	1.09018e+06	510338	613285	559844	249363	356431	408284	190011	313365	445553	735929	640600	568540	202336	307378	396600	822592	912190	874087	393826	468238	467806
DG 38:1	[M+Na]+	673.574	C41H78O5	DG	50303	166935	282089	6347.89	79192.6	87318.3	119684	233743	218829	10514.5	22034.7	14259.4	67068.5	45830	53814.9	16040.2	73874.5	1656.66	9918.6	48110.6	76624.1	47923.6	79239.3	104456	14248.3	91148.6	80343.1	939.494	42151.4	43797	1948.25	32176.2	36457.1	18287.8	71338.3	62840.3	11808.7	78782.9	99720.8	7277.39	69583.2	63917.6	140012	177282	179909
DG 38:3	[M+Na]+	669.543	C41H74O5	DG	1.72618e+06	7.4353e+06	1.06424e+07	31247.2	1.13232e+06	7475.87	6.02028e+06	9.46335e+06	9.6319e+06	642351	151276	133276	1.98127e+06	868152	380913	357089	986385	329867	302574	913052	880331	365752	1.69759e+06	356056	1.98814e+06	1.7673e+06	269193	447954	580875	257756	255657	381531	191729	302211	1.03002e+06	465709	1.40717e+06	2.44589e+06	403162	843091	621751	415324	882728	566328	519157
DG 38:4	[M+Na]+	667.527	C41H72O5	DG	1.3252e+06	4.63916e+06	6.93599e+06	3.64936e+06	4.56934e+06	5.52761e+06	1.91e+06	2.96166e+06	0	5.41215e+06	7.31164e+06	7.14763e+06	2.12194e+06	1.51915e+07	1.63194e+07	4.92486e+06	1.42755e+07	1.80891e+07	148990	1.13024e+07	1.32756e+07	853481	9.4322e+06	1.08498e+07	1.27262e+06	9.16787e+06	1878.84	4.0673e+06	6.73763e+06	1328.59	2.4208e+06	4.16677e+06	6.24246e+06	1.42219e+06	1.54441e+07	1.37293e+07	3.85816e+06	6.55354e+06	8.33599e+06	7.41936e+06	8.30314e+06	665790	2.06636e+06	1.00657e+07	9.893e+06
DG 38:5	[M+Na]+	665.511	C41H70O5	DG	52653.1	1.1448e+07	1.77825e+07	2.60688e+06	3.54086e+06	4.80837e+06	7.30683e+06	1.32072e+07	21813.1	2.08051e+06	2.98011e+06	3.08434e+06	9.98168e+06	8.32853e+06	5092.63	276297	6.06818e+06	440933	864151	4.74121e+06	6.12218e+06	4.65705e+06	7.62816e+06	573416	6.30523e+06	8.19199e+06	386596	1.97917e+06	3.39372e+06	3281.66	1.23766e+06	2.13441e+06	3239.36	1.00278e+06	6.62353e+06	426410	3.14996e+06	5.85579e+06	4257.53	2.77504e+06	3.03661e+06	166907	3.45496e+06	4.61734e+06	5550.96
DG 38:7	[M+Na]+	661.48	C41H66O5	DG	347738	2.29281e+06	3.59151e+06	340461	470400	598776	1.36388e+06	2.45422e+06	2.75959e+06	361504	482720	395622	1.4236e+06	1.22542e+06	949711	155032	482706	952544	61710.1	306781	189952	417658	737740	949743	1.11279e+06	1.29485e+06	1.08964e+06	323193	444493	377117	112040	189676	325478	456272	408745	293019	711553	1.23443e+06	1.59407e+06	544238	591966	663658	270232	356768	339866
DG 38:8	[M+Na]+	659.465	C41H64O5	DG	0	20020.8	66596.2	0	0	12775	4264.76	16940	21650.9	0	3777.55	0	0	0	0	0	0	181.228	0	0	0	0	0	27004.5	0	206.791	9319	0	0	0	0	0	0	0	0	0	9351.52	7500	29689.9	0	4073.96	0	119.262	0	0
DG 39:5	[M+Na]+	679.527	C42H72O5	DG	58769.2	144994	210415	102473	115063	0	144826	192537	0	57669.2	80643.3	81825.2	215466	162261	0	74404.9	132987	0	51099.8	106088	10654.6	136010	2689.73	219912	184490	213671	1941.73	66664.1	93134.5	0	90801.9	100381	1326.55	196847	2700.22	2242.26	128045	214006	4067.06	138019	129237	132046	127025	2531.11	151740
DG 39:6	[M+Na]+	677.511	C42H70O5	DG	14313.6	39083.1	1779.41	40136	14492.7	3050.1	85699.1	1854.49	1670.03	32104.6	49268.6	794.757	173797	145275	158036	15584.1	152941	3303.38	4887.46	126597	1040.11	37403.7	1474.14	3702.26	144041	1619.64	39509.7	29375.3	48242.2	1443.77	13837.5	32772.6	1162.91	184617	163915	1599.01	79394.3	40203.5	67645.2	34926.7	42752.2	1224.6	32592.4	573.188	753.901
DG 40:2	[M+Na]+	699.59	C43H80O5	DG	666.322	12618	31359.1	58878.2	75977	116742	76464.1	150267	167000	53494.8	113031	40477.9	239793	324815	369101	14989.9	157274	200316	40182.5	266799	450431	76578.3	131048	163834	156118	152170	204003	85409.7	155262	167569	15393.2	68104.9	155748	138553	184951	167630	86502.4	168201	266879	812516	829367	875769	1.28945e+06	1.75113e+06	1.88893e+06
DG 40:3	[M+Na]+	697.574	C43H78O5	DG	87928.9	399816	602318	33369.4	47113.6	54250.6	349504	548398	565007	2266.94	13778.7	12886.3	69703	52856.9	46936.9	1921.74	41432.4	41276.3	1821.6	46934.3	50195.3	52709.1	63482.8	80877.3	60501	73062.8	64700.3	23391.9	40977.7	36977	882.325	12671.7	25567.8	77094.3	63302	54222.8	46860.3	73189.1	89430.3	13378.2	10750.5	22052.2	107598	125948	114918
DG 40:4	[M+Na]+	695.558	C43H76O5	DG	111502	441101	556889	2.12717e+06	2.78767e+06	3.71497e+06	2.09713e+06	3.22089e+06	3.05271e+06	4.74851e+06	7.36622e+06	7.01585e+06	1.31801e+07	1.09538e+07	1.40721e+07	2.31418e+06	6.71586e+06	8.70973e+06	1.22598e+06	6.14338e+06	7.60312e+06	3.66372e+06	5.5275e+06	6.64325e+06	5.87705e+06	7.04012e+06	6.84644e+06	3.64144e+06	6.70574e+06	7.70005e+06	2.48799e+06	4.37944e+06	6.75044e+06	7.44684e+06	8.36174e+06	7.95658e+06	2.73568e+06	4.84316e+06	6.3118e+06	1.25595e+07	1.31635e+07	1.48714e+07	9.02767e+06	1.71859e+07	1.38619e+07
DG 40:5	[M+Na]+	693.543	C43H74O5	DG	2167.32	520453	3.29408e+06	8170.49	181942	1.34132e+06	11717.4	66455.1	2.48832e+06	60039.4	276384	267782	21159.1	456800	1.45892e+06	2954.3	11072.5	1.04862e+06	313.155	88726.3	546398	7916.46	70124.3	2.05199e+06	10132	1.83048e+06	1.93466e+06	56039	101874	474342	27133	10066.7	356764	1930.09	24580.6	749400	42633.6	553451	3.15902e+06	113457	15170.9	581861	159141	238995	1.47702e+06
DG 40:6	[M+Na]+	691.527	C43H72O5	DG	33076.5	7.0457e+06	1.219e+06	85779.1	2.47322e+06	442063	153694	7.03174e+06	383799	802902	1.21497e+06	722084	156383	5.82062e+06	1.82188e+06	19160.4	2.48678e+06	2.85799e+06	2935.18	1.42889e+06	2.02296e+06	51994.7	944576	1.22465e+06	301582	1.09283e+06	946807	54154.5	1.48458e+06	798307	524382	923308	643635	37422.9	2.29193e+06	2.21471e+06	438849	6.68075e+06	821283	1.68446e+06	1.88158e+06	832184	2.62478e+06	3.649e+06	1.38761e+06
DG 40:7	[M+Na]+	689.511	C43H70O5	DG	5192.19	2.58427e+06	6.04094e+06	1.48772e+06	956238	2.91234e+06	2.65436e+06	5.05007e+06	5.8993e+06	441179	1.23653e+06	1.39276e+06	2.58033e+06	1.69826e+06	4.9041e+06	49285.9	2.43489e+06	3.365e+06	426.222	461439	1.99354e+06	3576.73	2.87526e+06	3.73652e+06	4.24419e+06	5.89908e+06	6.42043e+06	64736.8	624418	1.75274e+06	289239	452889	1.36783e+06	731196	2.81676e+06	2.78788e+06	405404	2.74751e+06	1.18097e+07	672374	882889	2.29474e+06	455106	2.90575e+06	2.88802e+06
DG 40:8	[M+Na]+	687.496	C43H68O5	DG	27679.7	3.68929e+06	6.55989e+06	1.45722e+06	2.02929e+06	2.89217e+06	3.31522e+06	6.36426e+06	7.4234e+06	1.45523e+06	2.48196e+06	2.56361e+06	664205	2.93003e+06	6.84278e+06	827759	3.11777e+06	4.23019e+06	304344	1.6917e+06	2.35559e+06	1.63748e+06	2.90593e+06	3.35346e+06	5.34498e+06	8.39887e+06	8.37084e+06	1.1093e+06	2.15116e+06	3.11295e+06	755478	1.38892e+06	2.15267e+06	488771	2.66862e+06	2.83512e+06	4.91207e+06	9.77797e+06	1.27238e+07	3.5644e+06	3.98907e+06	4.52178e+06	4.99731e+06	7.32016e+06	7.27726e+06
DG 41:11	[M+Na]+	695.465	C44H64O5	DG	11717.6	72711.8	19115.2	28894.1	0	0	5518.3	2684.79	3451.42	1324.2	0	0	17998	14313.4	8129.7	2095.53	0	8840.04	5151.13	0	0	15924.3	4534.46	0	4312.74	3792.43	3165.92	138538	229156	35261.3	3465.69	9470.32	2885.19	24314.1	9036.21	2356.32	6924.99	0	0	24310	0	0	0	0	0
DG 42:1	[M+Na]+	729.637	C45H86O5	DG	9459.9	44802.4	87183.8	46615.2	54374.2	68349.5	7326.12	21107.2	1095.98	2616.75	5780.67	0	1434.61	12652.4	18081.4	885.966	7271.32	0	2406.34	9620.71	7029.7	4863.09	4594.31	6173.44	3529	9768.51	16531.5	4711.9	4391.33	0	0	2612.3	0	10375	6627.1	0	2364.21	3060.57	2506.98	4831.56	12357.8	0	33179.2	52841.8	44853.3
DG 42:2	[M+Na]+	727.621	C45H84O5	DG	40045.1	196096	292669	70259.6	90130	100712	8527.47	174083	191344	11666	11477.5	13689.9	30079.3	22566	34607.8	4917.63	16127.3	18196.7	1781.44	26775.7	22835.5	22005.5	40990.5	44178.6	52784.2	35360.7	43523.1	10184.9	22760.6	22226.2	10723.7	11850.1	22285.8	1042.75	34241.3	24623.8	17604.6	24745.8	35011.3	5553.45	14053.1	13348.5	106137	134421	128333
DG 42:3	[M+Na]+	725.605	C45H82O5	DG	59404.9	277872	407095	28161.4	35173.9	2031.9	256827	379218	375526	6720.9	14568.5	9532.41	23579.3	22013.6	22772.4	3832.78	21293.1	21921	6607.92	33441.6	36965.3	15889.9	32340.4	30962.2	40102.6	43066.6	30591.6	14995.1	29239.8	26912.3	6928.89	15484.2	22871.2	51047.1	42788.7	36444.9	11524.3	21571.7	26827.3	10779.2	0	11539.8	96790.6	127857	118927
DG 42:4	[M+Na]+	723.59	C45H80O5	DG	16653.6	76048.7	122444	194838	275823	335756	255442	426945	459909	300821	505545	471009	1.34511e+06	1.23131e+06	1.5251e+06	224013	718258	980220	331879	1.99924e+06	2.72264e+06	204065	350148	408649	451091	578591	614805	209598	403537	514917	140238	271135	399026	655423	612298	566195	276084	492665	689534	3.37151e+06	3.95077e+06	4.31885e+06	3.65771e+06	5.36432e+06	5.09008e+06
DG 42:5	[M+Na]+	721.574	C45H78O5	DG	1186.24	8359.61	23147.2	58456.2	78578.5	102420	34465.5	70219.9	59304.3	53359.3	102163	97401.3	173581	180157	203649	29987.6	118658	135267	123641	673401	881374	50246.7	77222.2	97703.8	97241.3	133560	124623	49058.5	82310.6	107825	30418.8	58161.9	81817.8	88567.6	137386	118741	64050.2	123736	150695	811654	890917	954382	824692	1.23897e+06	1.25612e+06
DG 42:6	[M+Na]+	719.558	C45H76O5	DG	0	11551.9	24448.4	79747.2	138330	155241	24130.9	120784	128616	158452	275475	279687	226020	319524	429956	49278.3	228024	332003	108918	605917	842991	113012	218404	283343	179017	292796	270929	113238	214620	274516	83870.6	159956	214515	131540	352389	382969	65579.8	140968	167912	819721	1.09076e+06	1.13628e+06	500798	1.13059e+06	1.08303e+06
DG 42:7	[M+Na]+	717.543	C45H74O5	DG	60583.7	222429	180020	154936	220017	7519.53	171530	70724.4	707.234	48468.5	9937.83	8722.94	22987.5	245152	5616.94	50163.2	146589	38240.5	1077.9	124294	36520.9	7660.47	346324	21276.4	315772	395637	11040	58635.3	85206.5	1220.32	11794.2	63693.3	9304.15	5679.33	160158	17785.2	318022	562397	787505	119923	129997	18263.5	293803	391030	25604.7
DG 42:8	[M+Na]+	715.527	C45H72O5	DG	3411.77	158692	783026	1727.18	176424	189602	5005.41	309323	328247	41550.2	89982.9	106168	2760.32	259743	507786	3442.55	208897	356352	5526.9	56221.4	193189	489.419	241810	368011	2897.91	273165	310831	7059.11	74319.3	131741	499.413	45519.3	95967.3	2238.36	209114	186855	4325.11	312776	453101	1167.66	230955	245676	20118.1	2.34699e+06	2.25007e+06
DG 42:9	[M+Na]+	713.511	C45H70O5	DG	71376.1	73734.1	135302	83319.5	53955.8	0	179168	61597.9	34674.9	10469.4	5031.22	0	5012.3	74880.9	0	14296.2	36359.5	2806.1	12470.1	36232.6	45389.6	111875	75464.6	100689	86001.8	68861.6	19493.6	3807.89	18754.2	0	4501.63	40211.7	11136.4	7801.45	25115.5	0	115427	142056	0	38454.2	49411.1	51047.2	387184	267854	312601
DG 43:11	[M+Na]+	723.496	C46H68O5	DG	477.097	86599.7	33739.3	237016	278594	19517.1	202667	16567.5	73412.5	168799	62940.1	6561.47	252806	422496	23424	142241	20070.3	39938.5	4692.15	404631	526932	4294.8	801852	21519.3	520427	922321	2158.53	401898	610962	11502.6	222510	368478	25907.7	600441	565273	5685.33	156815	317402	2853.11	57696.6	48602.3	4673.29	5403.67	1170.55	6278.91
DG 44:12	[M+Na]+	735.496	C47H68O5	DG	0	21898.6	55621	2395.99	0	11270.7	0	0	4487.5	4098.1	14246.5	14910.3	68566.3	57797.2	49381.3	3863.47	10716.5	0	2257.84	9307.45	17395.8	0	0	26450.4	9130.34	0	0	10691.6	9091.87	15901.6	8401.6	11122.4	14548.2	6614.98	32569.8	18624.5	10770.8	46274.6	36572.4	28826.6	53928.1	82939.1	129474	211100	199994
DG 44:6	[M+Na]+	747.59	C47H80O5	DG	2195.07	10220.5	482.298	0	755.771	0	1322.13	1971.91	954.893	96.0205	551.379	452.859	514.601	3937.44	6074.42	33.6495	701.899	547.114	76.7054	2493.18	989.966	17.538	482.856	119.037	3735.66	3810.79	3412.93	877.459	1052.02	1573.94	13.9548	19.2287	1162.98	115.95	1494.69	3041.43	30.2335	974.976	2337.48	1.28546	347.669	1017.64	61896.2	82447	69137.9
DG 44:8	[M+Na]+	743.558	C47H76O5	DG	248.672	5144.06	103162	925.056	85.6603	37329.3	2182.63	777.588	34647.5	807.893	162.933	2686.44	14056.3	4957.3	31100.3	0	634.154	2623.55	278.229	4082.1	1735.06	31117.7	372.534	22643.8	13072	426.256	34107.9	406.993	4987.84	191.792	112.196	901.194	1732.44	2550.42	927.38	6360.39	2967.6	1622.59	82567	5684.65	5208.49	486.069	9366.85	582770	590033
DG 45:12	[M+Na]+	749.511	C48H70O5	DG	371.265	10629	15378.1	168743	258649	318488	170525	596318	211164	517086	773970	842059	2.2402e+06	2.24131e+06	2.77559e+06	271508	992802	1.42262e+06	81223.7	697806	908719	358820	686573	952195	1.0875e+06	1.59121e+06	1.66942e+06	738715	1.30277e+06	1.62142e+06	329512	660268	1.11855e+06	1.81631e+06	1.93561e+06	1.76711e+06	421992	809586	1.17954e+06	198322	220437	246247	31207.8	46986.1	29991.6
DG 46:4	[M+Na]+	779.652	C49H88O5	DG	111.746	367.395	422.959	977.214	1027.88	806.116	0	2197.31	0	0	0	0	0	0	981.973	0	0	0	5882.14	33212.4	47083.1	0	0	0	0	0	1247.82	0	0	0	0	0	0	0	0	0	0	1673.67	666.629	45942.1	55374.6	44555.3	53808.4	70485.3	82172.8
DG 46:9	[M+Na]+	769.574	C49H78O5	DG	677.468	24745.1	26889.9	42475.7	59756.4	54190.7	9168	21761.1	21890.8	15675.7	22319.8	21698.5	22203.2	49207.7	43503.5	7541.82	41387.7	40582	1889.71	27829.8	40751.7	51244	95720.3	63697.9	25605.5	27298	24220	17936.2	44170.5	47709.4	17838.7	36305.6	45668.2	19057.2	55580.5	51189.4	12926.2	23220	27492.4	53847.2	76669.8	83333.6	41299.8	49997.1	40258.1
DG 48:11	[M+Na]+	793.574	C51H78O5	DG	11122.5	31135.6	247502	643934	950702	3.74082e+06	900232	2.0885e+06	4.21287e+06	1.06762e+06	2.59266e+06	2.71278e+06	2.94273e+06	5.06409e+06	9.24852e+06	941724	3.6235e+06	8.18828e+06	201621	2.60121e+06	3.2192e+06	80926.8	2.49655e+06	7.81108e+06	1.60933e+06	5.61585e+06	5.81512e+06	951146	3.71602e+06	5.25721e+06	1.40457e+06	2.78509e+06	3.74532e+06	2.10232e+06	6.48466e+06	6.42086e+06	918613	1.96853e+06	4.3898e+06	495399	555713	2.91987e+06	17505.2	783772	769225
DG 50:0	[M+Na]+	843.778	C53H104O5	DG	1309.65	4563.03	17623.4	6690.37	7765.52	10928.3	15430.7	23788.4	5782.17	8886.3	4213.27	4009.78	18933.2	19674.9	18388.4	5871.45	4204.71	19967.6	832.15	2563.39	3721.01	2130.43	19263.8	13884.8	2296.95	10843.8	23321.7	17895.1	12101.8	25099.3	2058.2	12229	7532.41	24438.9	12539.2	3531.55	7366.7	15510.8	29871	26254.8	70724.8	64949.4	75488.7	191952	175097
DG 50:11	[M+Na]+	821.605	C53H82O5	DG	1117.23	2738.57	1310.05	29414.8	243068	24950	327212	616534	4659.16	1.41321e+06	2.02496e+06	2.48266e+06	7.09336e+06	6.86335e+06	32364.8	643781	2.70492e+06	4816.9	6895.32	1.37642e+06	942350	24002.7	833375	11169.4	2.598e+06	3.59105e+06	5883.08	695978	1.47849e+06	10259.9	230415	1.0364e+06	13696.7	5.29038e+06	2.10059e+06	15600.3	726476	1.3448e+06	15107.2	48062.8	11817.1	34345.8	19353.2	13883.1	4855.99
DG 50:13	[M+Na]+	817.574	C53H78O5	DG	354.898	4805.79	9566.52	344020	654616	1.02855e+06	781525	1.62536e+06	2.04638e+06	2.56531e+06	3.51421e+06	3.72003e+06	4.24695e+06	6.57093e+06	7.84713e+06	1.07286e+06	3.65475e+06	5.54199e+06	217979	2.5476e+06	3.19461e+06	1.12983e+06	2.54726e+06	2.73847e+06	4.72253e+06	5.49738e+06	6.09818e+06	2.04004e+06	3.68005e+06	4.64738e+06	1.10459e+06	2.13982e+06	3.32687e+06	4.11019e+06	5.45335e+06	5.40927e+06	585660	1.22944e+06	2.08982e+06	317187	312278	258982	8987.94	5954.4	16450.6
DG 50:2	[M+Na]+	839.746	C53H100O5	DG	24302.7	87512.7	160500	32137.6	43357.7	48650	121978	208011	226944	47554.1	64467.8	77193.5	327651	66758.3	86541.1	19726	72560.8	87287.3	11343.1	55260.6	81802.6	4739.24	50214	67221.7	61203.6	82703.3	81602.3	72852.1	134473	164355	38845.2	73861.7	113528	185003	133325	118632	32653.4	65177.2	88324.2	145486	123957	139754	281644	465029	496672
LPC 15:0	[M+Na]+	504.306	C23H48NO7P	LPC	16947.6	107158	152797	412196	572485	598532	1.09202e+06	1.59046e+06	1.48703e+06	64215.7	81598.8	81565.6	604965	489576	426103	50934.8	146344	162629	35860.2	163587	200486	314240	389879	364591	272598	228542	230474	183539	248723	247716	74630.8	141157	208732	292092	221037	188509	394512	680730	867916	1.29534e+06	1.36579e+06	1.3313e+06	486272	612361	570126
LPC 22:5	[M+Na]+	592.337	C30H52NO7P	LPC	0	0	1303.64	262.175	8224.57	21229.3	47205.3	72300.6	74401.1	14014.5	15888.4	22251.9	176392	170669	131059	18289.3	45098.8	63597.3	5770.24	76718.6	103380	27684.5	44366.3	25718.9	53929.6	95612	88366.2	72061.1	107137	116233	13177.9	25445.1	36531	67751.4	93201.3	70563	1598.06	34236.4	41919.3	0	2752.45	2560.62	1448.23	553.848	2089.05
PC 37:6	[M+Na]+	814.536	C45H78NO8P	PC	4131.37	494.498	1712.75	2489.46	115510	79176.5	1616.03	240987	57801	603463	1.05261e+06	56667.7	4.59134e+06	1.90455e+07	6.24465e+06	68.8536	1.45346e+06	580323	57030.6	433376	49065.5	260989	1.01237e+06	380292	548964	183626	8.52536e+06	2.5165e+06	644472	2.55749e+06	131890	175866	1.33459e+06	1.79727e+07	985062	439725	2949.07	218316	108277	389881	42826.7	107801	4272.17	117349	14748.9
PC 38:7	[M+Na]+	826.536	C46H78NO8P	PC	0	285.763	1962.2	156656	284722	433853	209305	570946	466726	1.15406e+06	1.81742e+06	1.39843e+06	6.55507e+06	2.77595e+07	8.73558e+06	387682	3.0909e+06	4.61852e+06	127969	829905	2.17484e+06	570991	2.28268e+06	2.5132e+06	1.14213e+06	1.60078e+06	1.36234e+07	5.39988e+06	1.05847e+06	2.43686e+07	249912	368264	1.93301e+07	3.13294e+07	1.95725e+06	3.16856e+06	143918	227825	677568	249827	33781.9	99484.4	1076.87	11970.9	0
PC 39:5	[M+Na]+	844.583	C47H84NO8P	PC	1.04876e+07	1.09049e+06	1.90528e+06	3.20918e+06	4.02873e+06	6.51618e+06	3.56574e+06	6.51246e+06	5.68796e+06	5.52379e+06	8.77397e+06	1.48698e+06	1.0109e+06	9.38226e+07	2.66745e+07	3.52959e+06	8.96939e+06	1.68996e+07	4678.63	3.31595e+06	2.20148e+06	16323.6	1.40478e+07	1.48165e+07	3.85165e+06	6.36877e+06	6.12378e+07	2.59482e+07	3.59482e+06	8.34366e+07	3.70833e+06	3.38958e+06	1.25573e+08	7.91914e+07	6.08698e+06	4.35374e+06	3.3445e+06	3.31816e+06	8.54954e+06	2.50735e+07	2.92714e+06	1.15582e+07	1.45254e+06	2.24681e+07	7.0425e+06
PC 41:6	[M+Na]+	870.598	C49H86NO8P	PC	0	0	0	5401.82	7180.87	51684.5	16065.9	12281.4	0	6278.94	411460	249268	1.68269e+06	8.35953e+06	18614.9	53455.3	775811	0	14546.3	120470	444336	35313.3	6800.17	11065.9	181560	3587.18	26504.9	659690	169210	32356.9	20306.7	48743.5	117585	7.11045e+06	2326.28	4445.93	45541.5	2213.77	169576	0	1615.34	9735.28	621.991	0	3862.67
PC 42:7	[M+Na]+	882.598	C50H86NO8P	PC	2.28277e+06	272219	465470	779679	974077	1.80099e+06	815029	1.73014e+06	1.53699e+06	1.26686e+06	2.2952e+06	1.64202e+06	2.82191e+06	1.70263e+07	8.48147e+06	919104	2.86926e+06	4.48989e+06	521957	1.05058e+06	2.59891e+06	787510	3.92973e+06	3.81966e+06	897782	1.65619e+06	1.62346e+07	5.69287e+06	846983	2.32908e+07	920039	863694	3.42335e+07	1.51923e+07	1.7915e+06	3.78748e+06	891777	831553	2.21448e+06	5.98463e+06	694030	2.89309e+06	342151	5.06592e+06	1.7532e+06
PE 36:3	[M+Na]+	764.52	C41H76NO8P	PE	97465.8	103852	677.407	1.33061e+06	1.74886e+06	18074.3	1.24423e+06	1.87693e+06	7497.31	1.31136e+06	9741.76	8895.96	5.0027e+06	4.07013e+06	52128.8	1.16347e+08	5545.35	10961.1	3.84469e+06	804295	3430.27	3.18001e+07	2.83584e+06	11404.8	2.68147e+06	7069.56	46788.3	1.76555e+06	2.55651e+06	2433.76	862601	1.51887e+06	4094.31	3.88226e+06	2.89105e+06	7023.15	822121	1.33916e+06	3171.14	1.18537e+06	1.26734e+06	2486.77	88038	104269	104386
PS 38:6	[M+Na]+	830.494	C44H74NO10P	PS	0	254.913	0	25637.5	36542.2	7487.3	22524.5	62558.1	6543.88	75477.7	111296	86945.5	676103	2.60782e+06	0	27790.7	223091	0	2794.57	19911.3	52421	100471	338996	315790	83141.9	102008	153485	301311	65797.6	76758.1	29467.6	40916.4	338836	2.51233e+06	144179	32919.5	368.328	9930.57	0	135620	11681.5	5566.75	489.994	25107.9	2988.84
SM 34:1;O2	[M+Na]+	725.557	C39H79N2O6P	SM	1.38888e+06	646772	1.60509e+06	1.47551e+06	2.54689e+06	4.89907e+06	2.09098e+06	5.7807e+06	5.45881e+06	4.35272e+06	7.42136e+06	5.29318e+06	3.3022e+07	1.40477e+08	3.57046e+07	1.3829e+06	1.10636e+07	1.65764e+07	325173	2.43651e+06	6.81696e+06	2.80893e+06	1.31876e+07	1.43917e+07	6.00464e+06	9.04735e+06	8.18381e+07	2.40062e+07	5.40598e+06	1.02549e+08	1.53432e+06	2.32094e+06	1.22117e+08	7.06831e+07	4.62453e+06	7.99226e+06	1.63125e+06	2.72746e+06	8.85285e+06	1.72082e+07	2.05894e+06	8.99078e+06	1.80206e+06	3.22378e+07	1.00762e+07
TG 42:0|TG 12:0_14:0_16:0	[M+Na]+	745.632	C45H86O6	TG	52556.4	147903	213954	32979	27468.7	36071.8	118824	171218	172260	0	2569.72	2625.81	0	0	0	5754.94	18124.6	3375.48	8703.98	8149.39	7883.13	32875.1	4483.99	11275.9	1434.77	5084.14	3438.23	3489.73	8523.83	9201.61	4994.66	6759.8	6093.85	1534.37	6322.39	12638.8	557.008	9925.82	47621.3	15053.3	7266.57	4162.7	7574.46	5121.17	0
TG 42:1|TG 10:0_16:0_16:1	[M+Na]+	743.616	C45H84O6	TG	103041	365015	475184	1143.2	26912.3	28862.8	157943	226683	207002	1807.83	36352.3	1128.7	11881.1	14948.9	7615.75	6373.53	23339.5	28324.9	4748.9	12892.6	13987.3	17014	14202.7	15058.2	52865.2	44314.3	51568.8	845.824	8840.3	10335	2080.04	3896.28	4836.31	49467	32073.9	28980.7	20185.8	31200.3	45327.5	5604.53	5395.01	12073.6	13674.5	7817.64	1956.08
TG 42:2|TG 8:0_16:0_18:2	[M+Na]+	741.6	C45H82O6	TG	188508	664903	910394	43244.4	59883.8	54739.8	352099	585832	525336	2198.78	1413.21	2643.87	47035.8	40595.3	26356.2	7694.92	31800.9	33332.8	8611.9	30090.1	34004	13467.6	5037.52	20176.1	122017	127543	102946	19670.4	31523.2	36091.6	8347.83	11303.3	17890.7	106912	86184.3	76033	45398.6	61956	85617.3	207.628	18546.9	23544.4	198.495	12359.9	7524.71
TG 44:0|TG 12:0_16:0_16:0	[M+Na]+	773.663	C47H90O6	TG	49171.8	133445	217106	63344.6	78946.9	84105.4	176492	290244	326768	4928.93	5769.49	6495.62	0	2776.12	713.48	2417.43	60766.1	34954.4	22124.7	15228.3	19419	56754.7	92988.7	83948.5	19684	19458	25678.6	9528.22	4414.26	7509.37	9882.84	6214.74	10513.2	52796.9	42704.6	61498.5	26318	7444.5	6225	26564.6	26231.2	11109.2	25632	33563	4795.67
TG 44:1|TG 10:0_16:0_18:1	[M+Na]+	771.647	C47H88O6	TG	181267	510579	658883	67967.2	89185.9	80426.9	327446	440525	392460	11603.2	10848.5	11177.8	4207.71	33877.1	10989.4	47705.6	112363	106058	23335.9	22646.2	32259.1	98937.1	70829.1	70455.9	75624.3	78636.9	81671.8	22833.7	21101.5	27215.4	11465.4	19511.9	24743.7	92274.9	85713.6	67628.1	34536.6	65185.1	81498.5	44181.1	32247.1	44243.9	25683.6	19987.7	30766.2
TG 44:4|TG 8:0_18:2_18:2	[M+Na]+	765.6	C47H82O6	TG	81654.4	93168.5	128868	10256.2	12161.2	649.695	156985	194821	181070	186.478	0	294.179	9043.36	16575.8	2709.03	820.97	2938.37	416.807	859.558	12115	494.755	2240.82	0	405.142	72191.4	87600.4	6520.43	2088.86	20456.9	297.102	3081.32	7477.19	301.783	59285.2	52500.7	265.47	3028.91	32219.3	311.268	10852.1	15530.4	196.568	2960.67	7853.07	936.034
TG 46:2|TG 12:0_16:0_18:2	[M+Na]+	797.663	C49H90O6	TG	684481	2.10829e+06	2.88262e+06	263205	346122	363651	1.52549e+06	2.6585e+06	2.21109e+06	74524.5	80457.2	70444.9	2403.76	174301	179346	249656	671646	776842	47749.8	118174	152550	315006	273884	265589	238883	222348	229819	94344.3	112389	115519	38850.5	65658.5	98253	498123	446464	395511	176498	251633	341901	165654	170308	176751	107999	109772	117005
TG 46:3|TG 12:0_16:0_18:3	[M+Na]+	795.647	C49H88O6	TG	326492	1.1288e+06	1.50335e+06	421433	540071	8598.03	366216	969303	837284	346698	416621	8532.56	2.37759e+06	1.65321e+06	1.4227e+06	286138	153281	190372	166054	690150	860358	371479	54464.1	41889.2	1.24093e+06	2314.06	4065.21	634223	816956	993590	191712	291696	511989	1.29879e+06	872556	86946	506763	748241	75960.4	740350	710783	771588	681884	17384.4	15514.3
TG 46:4|TG 10:0_18:2_18:2	[M+Na]+	793.632	C49H86O6	TG	223522	745582	1.05202e+06	68070.4	76480	379.212	427217	680653	598913	0	3363.45	1860.52	43419.7	24708.5	27193.7	10882.7	37148.5	10274.3	3247.79	4752.17	25020.6	3217.08	0	5183.05	12325.5	108711	120338	5201.61	3249.75	39607.2	2747.42	2383.25	18883.6	24887	70793.8	78213.2	29862.4	8758.8	75930.9	20561.8	19018.2	24698.3	117.873	11630.1	8546.55
TG 46:6|TG 8:0_16:0_22:6	[M+Na]+	789.6	C49H82O6	TG	15636.1	39176	66646.7	2232.78	5713.5	815.893	8751.78	74.8445	4026.6	1486.25	437.547	596.092	1890.77	1655.16	97.4201	196.572	1173.28	3279.1	96.134	9139.66	1568.51	2134.73	552.939	113.671	9082.74	1215.98	300.449	2935.93	4904.2	956.726	252.275	2343.54	195.73	2722.47	21036.2	1093.9	1553.39	9509.72	250.837	176.719	2949	460.574	716.569	1755.55	114.541
TG 47:0|TG 15:0_16:0_16:0	[M+Na]+	815.71	C50H96O6	TG	3420.22	39412.3	73726.5	135470	161137	165396	101054	239502	282895	35805.6	45533.6	50202.8	13037.1	22959	50943.9	32602.9	85029.2	138521	28264.9	47388.4	82031.9	140908	203005	293114	115446	176653	164002	38242	77740.7	863.484	1406.69	59942.9	83384.5	4358.13	113122	180071	59437.4	63989.9	100168	100653	99156.3	129475	65136.9	90366.2	121359
TG 48:0|TG 16:0_16:0_16:0	[M+Na]+	829.726	C51H98O6	TG	150102	687533	233344	61184.7	80007	1.51834e+06	440061	876843	1.78731e+06	49165.2	159641	1936.02	407847	351375	264067	237970	502465	823773	29661.6	101633	349543	123475	135551	47511.2	174746	47588.3	974248	58104	92668.8	368723	17885.1	45179.9	375697	10576	72633.2	354453	128857	312649	552632	84389.7	58610.7	693953	23710	874931	914320
TG 48:3|TG 14:0_16:0_18:3	[M+Na]+	823.679	C51H92O6	TG	1.0092e+06	3.10922e+06	3.9702e+06	550140	691827	743386	2.47528e+06	4.07085e+06	3.75868e+06	267829	370139	328629	1.12903e+06	1.12766e+06	990137	1.04397e+06	2.73553e+06	3.33874e+06	120730	435925	492378	868556	1.04079e+06	968679	882908	948013	935848	317734	480424	496605	158877	270639	417162	2.39452e+06	2.04485e+06	1.82406e+06	702638	1.0243e+06	1.48615e+06	587231	596595	691097	250132	300786	290318
TG 48:4|TG 12:0_18:2_18:2	[M+Na]+	821.663	C51H90O6	TG	587427	1.9481e+06	2.6495e+06	175849	235084	287842	1.24952e+06	1.94749e+06	1.77615e+06	85919.6	124012	109780	1217.95	333548	330043	165841	486706	540774	21537.9	93493.9	125851	149297	159305	203387	223531	113159	227747	670.581	176442	183701	50418.2	82360	122734	416005	363699	282574	180367	272382	366571	119981	127582	176549	114291	142043	116130
TG 49:0|TG 16:0_16:0_17:0	[M+Na]+	843.741	C52H100O6	TG	21357.5	30394.8	45199.2	163198	187510	220405	250730	223804	285888	36919.3	44219.9	45010.6	42226.3	83915.1	74486.5	63946.1	95812.8	148181	32763.4	42160	74670	242782	311814	270988	130112	132768	130749	29653.6	72954.6	73370.2	39453.5	58616.7	70866.9	124982	96407.4	113995	99867	150828	235049	126914	97859.3	150830	111584	178902	219038
TG 50:0|TG 16:0_16:0_18:0	[M+Na]+	857.757	C53H102O6	TG	901627	2.51967e+06	3.42238e+06	92482.2	739630	601209	3.88328e+06	5.34969e+06	3.57585e+06	1.01353e+06	1.23364e+06	189165	6.47383e+06	4.65965e+06	3.72395e+06	1.7461e+06	3.42467e+06	3.4613e+06	288947	1.2057e+06	212326	20598.4	1.43316e+06	919442	1.78211e+06	1.80007e+06	1.38229e+06	128901	1.15689e+06	111476	442292	804469	175377	3.54589e+06	2.04888e+06	1.63218e+06	1.77845e+06	2.52215e+06	3.11308e+06	1.46286e+06	1.36079e+06	247200	956239	1.17562e+06	1.27844e+06
TG 50:4|TG 16:0_16:1_18:3	[M+Na]+	849.694	C53H94O6	TG	2.73931e+06	8.2689e+06	1.08879e+07	2.20584e+06	2.68192e+06	3.0754e+06	9.06436e+06	1.39775e+07	1.30777e+07	2.7607e+06	3.60678e+06	3.44915e+06	8.07767e+06	8.60868e+06	8.95426e+06	3.98684e+06	1.0205e+07	1.23634e+07	630468	2.55083e+06	3.06705e+06	3.66477e+06	4.42558e+06	4.62877e+06	4.67753e+06	5.19447e+06	5.17558e+06	2.84003e+06	4.04983e+06	4.80278e+06	1.32228e+06	2.46264e+06	3.65087e+06	8.67216e+06	8.07983e+06	7.76501e+06	4.00404e+06	6.27363e+06	8.71338e+06	4.40664e+06	4.59431e+06	5.40447e+06	1.38817e+06	1.6555e+06	1.3141e+06
TG 50:5|TG 14:0_18:2_18:3	[M+Na]+	847.679	C53H92O6	TG	870373	3.00904e+06	4.0118e+06	397892	513614	593083	2.02682e+06	3.29664e+06	2.86285e+06	600244	762120	787240	2.7959e+06	2.24145e+06	2.2955e+06	678229	1.89029e+06	2.26102e+06	100392	411271	499858	667747	841705	794174	813781	952970	875163	485139	761141	812627	237427	395251	601659	1.71485e+06	1.33082e+06	1.19106e+06	810480	1.31887e+06	1.79271e+06	781112	795634	840686	231477	295680	265093
TG 50:6|TG 14:0_18:3_18:3	[M+Na]+	845.663	C53H90O6	TG	216255	802357	1.0717e+06	75356.7	104662	107858	348925	555401	474484	78558.3	95565.1	108021	397904	285996	260700	80230.4	214219	233292	9604.3	63558.9	70403.6	85513.8	99373.8	81232.9	116840	128182	126752	68257	111128	116085	27888.3	61092.7	73302.7	222450	153181	135297	111770	154650	214090	81177.1	101900	125582	60396.4	65324.4	59236.2
TG 51:2|TG 16:0_17:1_18:1	[M+Na]+	867.741	C54H100O6	TG	676740	1.82411e+06	3.06054e+06	854186	1.24544e+06	1.43845e+06	3.13229e+06	5.28465e+06	5.46661e+06	691822	870137	891788	2.06641e+06	2.0344e+06	2.17073e+06	1.24932e+06	3.40616e+06	4.63977e+06	300548	1.19597e+06	1.45373e+06	2.14488e+06	2.785e+06	2.99419e+06	1.59439e+06	1.71067e+06	1.86257e+06	652212	999327	1.16146e+06	340991	606464	926631	2.55522e+06	3.04519e+06	3.1163e+06	1.77229e+06	2.38984e+06	4.03868e+06	1.13534e+06	1.37876e+06	1.55914e+06	881479	1.18855e+06	1.14963e+06
TG 51:3|TG 16:0_17:1_18:2	[M+Na]+	865.726	C54H98O6	TG	597063	1.90882e+06	3.22191e+06	971465	1.16164e+06	1.55178e+06	2.29361e+06	3.99683e+06	4.66223e+06	1.13138e+06	1.61573e+06	1.7157e+06	2.62113e+06	3.49042e+06	4.07544e+06	1.67321e+06	4.43883e+06	6.96707e+06	377578	1.62209e+06	2.24268e+06	2.04304e+06	3.08909e+06	3.08474e+06	2.02384e+06	2.71413e+06	2.70586e+06	1.19632e+06	1.81821e+06	2.17998e+06	678688	1.07756e+06	1.8474e+06	3.23371e+06	4.30396e+06	4.65963e+06	2.06009e+06	3.0457e+06	4.83503e+06	1.9676e+06	2.14801e+06	2.65875e+06	611895	755158	712986
TG 51:4|TG 15:0_18:2_18:2	[M+Na]+	863.71	C54H96O6	TG	716021	2.40649e+06	3.47617e+06	795815	953803	1.15579e+06	2.48087e+06	4.20412e+06	4.09241e+06	1.33715e+06	1.77231e+06	1.95551e+06	4.69243e+06	5.02543e+06	5.58487e+06	1.14146e+06	3.01642e+06	4.06976e+06	317540	1.32422e+06	1.60294e+06	1.36136e+06	1.75032e+06	2.0123e+06	1.78713e+06	2.12147e+06	1.95288e+06	1.29387e+06	1.8762e+06	2.31316e+06	652650	1.15399e+06	1.7051e+06	2.89258e+06	2.78767e+06	2.87234e+06	2.08652e+06	3.25721e+06	4.68926e+06	1.98151e+06	2.2314e+06	2.407e+06	698113	784232	261745
TG 51:5|TG 15:0_18:2_18:3	[M+Na]+	861.694	C54H94O6	TG	228762	774508	1.08408e+06	162952	217869	269223	649.156	1.12749e+06	1.01309e+06	337069	442314	435516	1.64346e+06	1.37143e+06	1.36002e+06	268303	680024	906348	53870.9	257048	300356	384776	387499	360627	390201	434654	459363	289324	422394	464507	147713	220724	390331	740277	638172	565856	514867	802980	1.11297e+06	268.575	416193	534930	100496	114482	108747
TG 52:0|TG 16:0_18:0_18:0	[M+Na]+	885.788	C55H106O6	TG	230480	623227	914358	289028	389068	415078	1.30689e+06	2.0988e+06	2.05689e+06	99000.7	113098	121526	281314	275113	285659	187604	529914	686311	54359	187673	267791	352866	498255	493005	275440	294905	281769	154223	182674	209004	80202.8	114512	183729	489566	668510	418681	275666	420077	581903	331076	383977	491365	878074	1.08322e+06	1.18995e+06
TG 52:2|TG 16:0_18:0_18:2	[M+Na]+	881.757	C55H102O6	TG	4.96319e+06	1.28791e+07	1.85313e+07	1.17786e+07	1.5144e+07	1.67297e+07	2.76647e+07	4.91626e+07	4.25303e+07	1.06765e+07	1.12653e+07	1.2198e+07	2.44183e+07	3.41511e+07	2.72708e+07	1.42585e+07	3.62866e+07	3.96221e+07	3.97225e+06	1.39506e+07	1.56412e+07	2.35198e+07	3.24807e+07	3.0542e+07	2.16948e+07	2.20063e+07	2.25234e+07	1.13472e+07	1.43059e+07	1.46697e+07	6.58746e+06	1.04756e+07	1.32279e+07	2.30383e+07	3.08838e+07	2.88795e+07	1.58984e+07	2.33798e+07	2.99992e+07	2.17615e+07	2.37713e+07	2.28401e+07	1.20411e+07	1.41405e+07	1.40973e+07
TG 52:4|TG 16:0_18:1_18:3	[M+Na]+	877.726	C55H98O6	TG	9.87647e+06	2.35501e+07	3.8365e+07	2.35517e+07	3.02051e+07	3.8556e+07	4.88982e+07	8.14126e+07	8.38042e+07	2.62071e+07	3.60863e+07	3.83149e+07	4.99849e+07	6.20695e+07	7.03828e+07	2.38065e+07	5.81301e+07	7.52176e+07	9.0513e+06	2.84543e+07	3.71712e+07	4.08378e+07	5.57837e+07	6.2643e+07	4.27465e+07	5.03776e+07	5.45678e+07	2.45004e+07	3.82242e+07	4.47159e+07	1.78775e+07	2.77803e+07	4.50774e+07	4.03598e+07	5.42759e+07	5.88801e+07	2.46508e+07	3.568e+07	5.53379e+07	5.33974e+07	5.77248e+07	6.66854e+07	1.82756e+07	2.29663e+07	2.45873e+07
TG 52:7|TG 14:0_18:2_20:5	[M+Na]+	871.679	C55H92O6	TG	582.036	983574	1.36516e+06	158.854	182384	214864	564383	886977	771410	394595	505138	519011	1.82361e+06	1.39402e+06	1.28389e+06	211484	604793	738717	43.6245	163848	199973	275027	319583	329598	381079	439357	401433	256866	398181	428623	117008	201546	286308	79.8838	454075	406042	366536	570396	763756	371782	435906	477123	134584	151068	152444
TG 53:2|TG 16:0_19:0_18:2	[M+Na]+	895.773	C56H104O6	TG	323719	1.23403e+06	1.61735e+06	473805	564973	613355	1.70622e+06	3.0937e+06	2.72655e+06	273331	307634	350323	922312	1.02428e+06	801644	493725	1.43492e+06	1.59369e+06	126963	485724	646562	799722	1.08989e+06	1.24419e+06	632622	692198	568407	324499	490020	445372	146651	271079	355252	1.09931e+06	1.24842e+06	1.02493e+06	806362	1.16852e+06	1.80973e+06	619714	706047	665989	508866	873380	825602
TG 53:4|TG 17:0_18:2_18:2	[M+Na]+	891.741	C56H100O6	TG	449525	1.49641e+06	2.64382e+06	742820	992951	1.30648e+06	2.00128e+06	3.7033e+06	3.78595e+06	745469	1.11366e+06	1.18838e+06	252086	2.23079e+06	2.73564e+06	747705	2.22868e+06	3.04156e+06	239599	1.08991e+06	1.39076e+06	1.14118e+06	1.85079e+06	1.96239e+06	1.17751e+06	1.40852e+06	1.60926e+06	770088	1.14605e+06	1.52837e+06	435726	685789	1.11266e+06	1.59123e+06	2.26024e+06	2.41207e+06	1.0309e+06	1.61064e+06	2.70744e+06	1.4306e+06	1.52788e+06	1.81598e+06	1.06738e+06	1.58211e+06	1.60649e+06
TG 53:5|TG 17:1_18:2_18:2	[M+Na]+	889.726	C56H98O6	TG	336190	1.04012e+06	1.59505e+06	466447	646273	725935	1.33851e+06	2.07039e+06	2.07774e+06	618925	920124	950208	1.72021e+06	1.93178e+06	2.01052e+06	553036	1.37645e+06	1.79418e+06	169677	742545	857850	927596	1.44037e+06	1.45454e+06	973150	1.06875e+06	1.18549e+06	563668	854237	1.06322e+06	323780	595926	924554	1.36389e+06	1.37444e+06	1.5565e+06	830561	1.26532e+06	1.93607e+06	1.00769e+06	1.10644e+06	1.31828e+06	508891	691917	716830
TG 53:6|TG 15:0_18:2_20:4	[M+Na]+	887.71	C56H96O6	TG	866.172	682349	988525	300880	373380	411715	590616	1.01857e+06	912214	672909	934153	937472	2.26553e+06	2.16243e+06	2.32039e+06	431252	1.11543e+06	1.35773e+06	120999	516423	610663	719364	830842	900568	788816	959437	953369	559080	751442	899289	278521	507726	714907	924878	913574	941068	750246	1.28234e+06	1.79994e+06	903010	1.01748e+06	1.11509e+06	424038	509078	505070
TG 53:7|TG 15:0_18:2_20:5	[M+Na]+	885.694	C56H94O6	TG	455.5	185738	279589	56379.6	47100.8	9806.27	1767.86	214733	227700	224854	314287	314661	2728.17	874279	844480	787.412	259676	337340	27655.9	75313.6	102836	116792	166761	187236	226720	238961	65512	152427	217810	263737	73823.6	131306	187309	101.45	209279	32774.2	229630	352532	507082	2116.42	207339	289883	48235.5	46920.5	38396.5
TG 54:1|TG 16:0_18:0_20:1	[M+Na]+	911.804	C57H108O6	TG	276606	961424	1.33776e+06	327205	430928	552463	1.64079e+06	2.85327e+06	2.82584e+06	165619	211736	227451	591101	488775	498809	253103	789874	1.03473e+06	73324.1	326276	431911	464577	553088	647587	384281	442711	415594	224574	316238	385166	99387	192926	287928	638792	629871	582163	350809	556557	777262	511507	622482	748022	1.37339e+06	2.09104e+06	1.77679e+06
TG 54:4|TG 16:0_18:1_20:3	[M+Na]+	905.757	C57H102O6	TG	5.28607e+06	1.63336e+07	2.26163e+07	1.3004e+07	1.55e+07	1.92093e+07	2.43785e+07	3.89049e+07	3.98613e+07	9.04374e+06	1.14913e+07	1.16104e+07	1.70109e+07	2.11522e+07	2.39017e+07	8.60082e+06	2.0175e+07	2.78523e+07	3.35081e+06	1.13836e+07	1.45612e+07	1.65884e+07	2.2805e+07	2.60613e+07	1.55546e+07	1.93464e+07	1.94621e+07	8.23973e+06	1.27494e+07	1.37706e+07	4.82213e+06	7.36679e+06	1.12793e+07	1.47353e+07	1.81684e+07	2.03714e+07	9.88166e+06	1.26959e+07	1.88965e+07	1.99221e+07	2.03872e+07	2.30711e+07	2.06152e+07	2.84063e+07	2.81748e+07
TG 54:5|TG 16:0_18:2_20:3	[M+Na]+	903.741	C57H100O6	TG	7.93675e+06	2.07894e+07	3.26609e+07	1.82546e+07	2.28207e+07	3.00476e+07	3.79086e+07	6.09937e+07	6.55e+07	1.53745e+07	2.21332e+07	2.36286e+07	3.60709e+07	4.40754e+07	4.87143e+07	1.23819e+07	3.46201e+07	4.76779e+07	5.04361e+06	1.84401e+07	2.45312e+07	2.57736e+07	3.71099e+07	4.05111e+07	2.52034e+07	3.15026e+07	3.26423e+07	1.31593e+07	2.00236e+07	2.57537e+07	8.12577e+06	1.30508e+07	2.19045e+07	2.27631e+07	3.10979e+07	3.45653e+07	1.47831e+07	2.24326e+07	3.52145e+07	2.99138e+07	3.30231e+07	3.82875e+07	1.5951e+07	2.11608e+07	2.18495e+07
TG 54:6|TG 16:0_18:2_20:4	[M+Na]+	901.726	C57H98O6	TG	1.20882e+07	3.47215e+07	5.01536e+07	1.77526e+07	2.28694e+07	1.50109e+07	5.64269e+07	9.62856e+07	9.04193e+07	2.3354e+07	3.16956e+07	3.32205e+07	6.00919e+07	6.90639e+07	7.30561e+07	1.63012e+07	4.33542e+07	5.3333e+07	5.60174e+06	2.18641e+07	2.85511e+07	2.83351e+07	3.82469e+07	4.0779e+07	3.32516e+07	3.78275e+07	3.84225e+07	2.08001e+07	2.86702e+07	3.45795e+07	1.10355e+07	1.89279e+07	2.85908e+07	3.21283e+07	3.78624e+07	3.95335e+07	2.12083e+07	3.09841e+07	4.62407e+07	3.79379e+07	4.15118e+07	4.64104e+07	2.09457e+07	2.67917e+07	2.65202e+07
TG 54:7|TG 16:0_18:2_20:5	[M+Na]+	899.71	C57H96O6	TG	5.18347e+06	1.65785e+07	2.35346e+07	3.81441e+06	4.66012e+06	2.20604e+06	1.79489e+07	2.86291e+07	2.57027e+07	9.95674e+06	1.29872e+07	1.32001e+07	4.17065e+07	3.95432e+07	2.63895e+07	5.3876e+06	1.42063e+07	1.73546e+07	1.34146e+06	5.75238e+06	7.03455e+06	7.24268e+06	8.98305e+06	9.17387e+06	1.02627e+07	1.16881e+07	1.12487e+07	6.96453e+06	1.03399e+07	8.53902e+06	3.27244e+06	5.86269e+06	8.9202e+06	1.34382e+07	1.19448e+07	1.12256e+07	8.63691e+06	1.37701e+07	1.87436e+07	1.07663e+07	1.16749e+07	1.3306e+07	2.94464e+06	3.77934e+06	3.59335e+06
TG 54:8|TG 14:0_18:2_22:6	[M+Na]+	897.694	C57H94O6	TG	418.053	1.95622e+06	2.70865e+06	388903	473759	568971	1.46842e+06	2.40167e+06	2.04145e+06	1.61195e+06	2.15356e+06	2.1524e+06	8.31737e+06	7.02296e+06	6.38132e+06	683867	1.91258e+06	2.26123e+06	140700	615354	730652	815708	974111	1.03298e+06	1.39829e+06	1.5279e+06	1.41907e+06	1.03506e+06	1.44216e+06	1.61353e+06	474530	834931	1.20991e+06	2.15389e+06	1.74585e+06	1.48982e+06	1.40057e+06	2.29985e+06	3.08285e+06	1.59843e+06	1.81616e+06	1.89661e+06	513761	650934	615996
TG 55:6|TG 17:0_18:2_20:4	[M+Na]+	915.741	C58H100O6	TG	70018.2	289477	485105	371578	463433	639533	314937	299361	385239	603658	894048	953689	994641	1.37135e+06	1.6927e+06	302851	915023	1.31337e+06	190.367	521514	653072	923195	1.25774e+06	1.49355e+06	902656	993150	1.22536e+06	570400	811948	1.05495e+06	317218	501057	855093	666029	942859	1.1121e+06	817032	1.07365e+06	1.90725e+06	1.10341e+06	1.23752e+06	1.45882e+06	808701	1.09192e+06	1.10361e+06
TG 55:7|TG 17:0_18:2_20:5	[M+Na]+	913.726	C58H98O6	TG	62358	295739	354272	221259	276653	341471	226313	527337	373591	655981	865910	951170	1.87678e+06	1.79839e+06	2.07766e+06	350052	816295	1.06796e+06	77477.1	365202	487196	596539	718300	738830	791867	920175	950254	509005	710220	819909	286134	441320	660743	804110	964352	887778	893953	1.35076e+06	2.06248e+06	876876	1.04157e+06	1.07745e+06	324321	389665	378226
TG 55:8|TG 15:0_18:2_22:6	[M+Na]+	911.71	C58H96O6	TG	2360.58	7047.48	245903	2066.94	108433	125580	8258.67	202994	197178	503932	703191	687738	28885.7	2.05398e+06	1.92301e+06	1100.42	514431	621225	44128.1	182675	209659	221119	312462	263417	2233.66	433779	466798	981.332	439784	477929	428.654	233698	369223	17161.1	493396	407336	613139	920549	1.36603e+06	539781	588220	642469	300303	372788	351131
TG 56:10|TG 18:2_18:3_20:5	[M+Na]+	921.694	C59H94O6	TG	71609.9	277698	365109	64372.8	78200.2	116985	157689	246252	211625	456211	565242	615853	220.806	1.89359e+06	1.59845e+06	121326	346884	386017	26103	133627	152980	164968	198420	189198	245322	262725	274365	212715	311234	340235	92641.7	185579	284318	359877	241663	247586	223213	386261	496407	353472	367879	440055	128094	141024	150424
TG 56:3|TG 16:0_18:0_22:3	[M+Na]+	935.804	C59H108O6	TG	400114	1.37466e+06	1.98188e+06	648458	793507	902872	1.598e+06	2.73309e+06	2.90153e+06	442007	581503	639906	1.80358e+06	1.43383e+06	1.0299e+06	452065	1.34172e+06	1.80032e+06	163376	733708	950988	978852	1.26401e+06	1.42666e+06	854357	949294	1.02777e+06	577380	759858	988327	265766	464727	753647	1.24912e+06	1.3337e+06	1.27871e+06	719313	1.18523e+06	1.69656e+06	1.36663e+06	1.59779e+06	1.8234e+06	2.12321e+06	2.7292e+06	2.75389e+06
TG 56:5|TG 16:0_18:1_22:4	[M+Na]+	931.773	C59H104O6	TG	1.37501e+06	4.32603e+06	7.01261e+06	4.28223e+06	5.69721e+06	7.08537e+06	4.85616e+06	8.78292e+06	9.14272e+06	5.59644e+06	8.35036e+06	8.57509e+06	1.74586e+07	2.05715e+07	1.69714e+07	3.8546e+06	1.09645e+07	1.20023e+07	1.17613e+06	5.43969e+06	6.93062e+06	9.97498e+06	1.39655e+07	1.59174e+07	9.61146e+06	1.18936e+07	1.02405e+07	4.95618e+06	7.67841e+06	9.37572e+06	2.60917e+06	4.58116e+06	7.33233e+06	7.7318e+06	9.90723e+06	1.07645e+07	7.84517e+06	1.1539e+07	1.51809e+07	1.27243e+07	1.57394e+07	1.76874e+07	1.19033e+07	1.58814e+07	1.61711e+07
TG 56:6|TG 18:0_18:2_20:4	[M+Na]+	929.757	C59H102O6	TG	2.08313e+06	6.98935e+06	1.0674e+07	7.1884e+06	9.44104e+06	1.26783e+07	8.48257e+06	1.54329e+07	1.48103e+07	1.13779e+07	1.73102e+07	1.82208e+07	2.75305e+07	3.83957e+07	3.95946e+07	6.64748e+06	1.94073e+07	2.68136e+07	1.9455e+06	9.27802e+06	1.30949e+07	1.65343e+07	2.58343e+07	2.68819e+07	1.83171e+07	2.31659e+07	2.44355e+07	9.23306e+06	1.47468e+07	1.88721e+07	5.22925e+06	8.74093e+06	1.43536e+07	1.28725e+07	1.76026e+07	2.03628e+07	1.36293e+07	2.01795e+07	3.19803e+07	2.35573e+07	2.71346e+07	3.19838e+07	1.62499e+07	2.35419e+07	2.44022e+07
TG 57:9|TG 17:1_18:2_22:6	[M+Na]+	937.726	C60H98O6	TG	374.281	2695.34	67883	9372.06	50284.1	43448	33888.4	59912	76175.4	166822	227301	232620	5501.31	660270	588711	65264.3	152102	178777	17054.5	74987.8	117007	1678.04	121091	74615.2	174311	195772	188447	135.898	149587	181952	45204.8	96730.3	146221	154749	148259	155919	152521	262446	360958	201803	223698	246249	104784	148895	142781
TG 58:10|TG 18:2_20:4_20:4	[M+Na]+	949.726	C61H98O6	TG	1.05445e+06	3.45055e+06	4.86331e+06	1.41538e+06	1.79383e+06	2.06091e+06	2.28561e+06	3.64898e+06	3.32897e+06	5.8896e+06	7.896e+06	8.17233e+06	2.39097e+07	2.08594e+07	2.01279e+07	2.07802e+06	5.77639e+06	6.70833e+06	678397	3.00575e+06	3.65897e+06	3.04582e+06	3.84418e+06	3.94486e+06	4.15766e+06	4.5362e+06	4.61288e+06	2.97307e+06	4.47943e+06	4.85107e+06	1.41836e+06	2.38324e+06	3.64968e+06	5.33033e+06	4.55529e+06	4.3019e+06	3.68044e+06	5.91747e+06	8.58629e+06	6.95893e+06	7.3628e+06	8.46653e+06	9.41601e+06	1.15524e+07	1.13763e+07
TG 58:11|TG 18:2_20:4_20:5	[M+Na]+	947.71	C61H96O6	TG	143031	504040	668435	196750	243419	294517	855.707	464360	411160	1.36151e+06	1.72013e+06	1.75079e+06	6.63083e+06	5.26794e+06	4.6035e+06	122.827	995635	1.19125e+06	96136.1	412979	498556	482497	557776	613066	812.962	727202	703689	563363	837541	916579	928.086	451270	684452	968512	733261	703577	714591	1.11645e+06	1.51572e+06	4263.33	1.26475e+06	1.32179e+06	488931	549556	558226
TG 58:2|TG 16:0_18:1_24:1	[M+Na]+	965.851	C61H114O6	TG	19544.4	82531.5	128140	60455	83905.7	101911	171269	326795	263344	25298	37360.6	38681.3	73972.2	82728.8	80191.8	15871.5	63242.2	85931.7	7391.27	61883.9	92290.9	46543.1	73814.7	80644.2	59535.7	67492.1	73107.3	54386.5	95761.5	122782	27425.9	45550.5	82596.5	118048	122309	119121	23937.6	44050.5	70624.9	108434	130909	164331	355197	503198	543747
TG 58:3|TG 16:0_24:1_18:2	[M+Na]+	963.835	C61H112O6	TG	54433	220210	294356	93111.9	129006	150955	315790	542250	490195	54252.9	75034.7	80320.5	211047	168387	174262	43463.4	139945	143373	25587.1	104018	136185	107235	142115	148104	120178	122167	125724	123321	186364	227551	56717.6	98224.8	132711	247421	215964	218418	66003.4	107459	165447	243068	260951	300046	675186	800890	878798
TG 58:4|TG 18:0_18:0_22:4	[M+Na]+	961.82	C61H110O6	TG	98599.4	331974	492516	166209	209652	295154	286076	527527	538617	161339	243145	228456	552473	495391	525279	110023	329789	268.813	45118.7	204583	281580	246611	324725	397389	254611	311664	311659	258228	383937	491722	114148	207293	338707	432683	426107	427297	205004	353152	528794	705401	799819	998190	1.98344e+06	2.73415e+06	2.82478e+06
TG 58:9|TG 18:1_18:2_22:6	[M+Na]+	951.741	C61H100O6	TG	1.04409e+06	3.5642e+06	4.7676e+06	2.28284e+06	2.88667e+06	3.35707e+06	2.92163e+06	5.10739e+06	4.51326e+06	6.50847e+06	8.76793e+06	8.96522e+06	1.78442e+07	1.83691e+07	1.99692e+07	2.76466e+06	7.55756e+06	9.3627e+06	996408	4.17373e+06	5.13745e+06	5.34481e+06	6.67627e+06	6.94631e+06	6.73458e+06	7.5471e+06	7.4647e+06	4.24254e+06	5.67382e+06	6.90769e+06	1.97206e+06	3.487e+06	5.19966e+06	7.22081e+06	7.03752e+06	6.61192e+06	5.37259e+06	8.01122e+06	1.11812e+07	1.03615e+07	1.09806e+07	1.28354e+07	8.65929e+06	1.078e+07	1.03756e+07
TG 60:10|TG 18:2_20:4_22:4	[M+Na]+	977.757	C63H102O6	TG	180266	683543	910369	715162	1.01416e+06	1.17225e+06	660412	1.0323e+06	951672	1.65917e+06	2.29594e+06	2.40649e+06	4.48532e+06	4.59197e+06	4.95474e+06	903910	2.34959e+06	2.82234e+06	299461	1.23466e+06	1.59671e+06	1.9391e+06	2.64306e+06	2.67457e+06	1.76333e+06	2.12353e+06	2.24072e+06	1.10323e+06	1.44939e+06	1.65907e+06	507888	986589	1.40937e+06	1.69467e+06	1.81058e+06	1.74205e+06	1.64209e+06	2.47915e+06	3.35564e+06	3.59248e+06	3.95742e+06	4.45193e+06	6.81589e+06	3.27965e+06	4.49877e+06
TG 60:11|TG 18:2_20:3_22:6	[M+Na]+	975.741	C63H100O6	TG	186865	668306	885807	530232	658592	814082	486095	860938	772057	2.07056e+06	2.65919e+06	2.73846e+06	6.77605e+06	6.06275e+06	6.26431e+06	784444	2.15985e+06	2.67973e+06	228952	1.00927e+06	1.15774e+06	436.425	1.52739e+06	1.65685e+06	1.59666e+06	1.79076e+06	1.63006e+06	902474	1.35953e+06	1.51569e+06	450884	743875	1.26113e+06	1.61265e+06	1.56389e+06	1.43371e+06	1.55653e+06	2.31215e+06	3.2755e+06	2.54514e+06	2.76288e+06	3.26411e+06	3.27592e+06	4.03908e+06	3.88202e+06
TG 60:12|TG 18:2_20:4_22:6	[M+Na]+	973.726	C63H98O6	TG	70.3833	462682	689081	252757	313260	370552	422.944	462900	416068	1.65426e+06	2.28134e+06	2.33156e+06	6.23097e+06	5.30376e+06	4.93674e+06	179.202	1.50959e+06	1.82485e+06	348.275	634223	806793	2214.97	714041	753154	848190	994878	977035	625793	933429	1.04086e+06	289695	521130	772957	1.3304e+06	1.00361e+06	889206	802577	1.33615e+06	1.85256e+06	1.70428e+06	1.82997e+06	1.9825e+06	4.4056e+06	5.53961e+06	5.37017e+06
TG 60:13|TG 18:2_20:5_22:6	[M+Na]+	971.71	C63H96O6	TG	11200.5	45001.5	63589.6	21855.9	29446.3	7209.8	31538.2	40448	59624.7	310391	371078	403818	987390	777805	67561.4	444.159	176193	5908.75	10898.6	62301.3	78472.9	766.337	70422.1	54388.6	96672.5	101812	109844	90826.7	131670	9230.39	47257.6	74995.4	8337.24	158394	135115	4346.75	86518.9	150642	225557	183532	224634	246434	124720	160647	150712
TG 60:2|TG 24:0_18:1_18:1	[M+Na]+	993.882	C63H118O6	TG	5133.18	27933.5	45686.4	37171.1	48664.9	55132.9	58282.5	111762	115457	10706.6	14854.8	17547.5	30106.1	28815.6	27351.4	6058.54	26243.8	32407.5	6495	29468.8	44251.4	19238.1	31559.7	39810.8	24455.6	29925.1	31423.6	27007.5	41151.1	49985.4	10606.8	20463.6	34911.6	53553.9	54874.3	52349.7	11478.3	21919.8	36021.7	69677.1	86317.4	94365.7	166232	217182	212612
TG 60:4|TG 16:0_24:0_20:4	[M+Na]+	989.851	C63H114O6	TG	28673.9	121190	159541	60797.6	71436.3	107538	126536	227390	211232	36274.9	38958.6	36788.4	143211	107102	97575.2	17494.5	68672.5	73109.1	12819.4	68399.3	78812.5	58092.7	54550.6	74660.3	87584.6	77464.4	85735.4	87403.5	110205	156578	28653.8	40464.8	91047.5	147166	123988	153267	29818	52057.6	73496.2	182218	175300	234375	657505	802555	857179
TG 60:5|TG 16:0_24:1_20:4	[M+Na]+	987.835	C63H112O6	TG	43473.4	150016	230740	81532	101015	153862	109511	198405	183728	71076.6	101287	103811	219674	178163	193827	35770.2	107484	145063	19445.2	97645.9	128734	87688.9	111742	134386	107154	134616	132098	114787	169779	238095	51754.5	98721.4	146607	189608	183466	185047	70610.8	108060	181332	301881	364036	452618	820411	1.13441e+06	1.15662e+06
TG 60:6|TG 18:0_20:2_22:4	[M+Na]+	985.82	C63H110O6	TG	33240	126734	191176	107750	131318	172690	61035.7	124552	128601	102416	158505	186456	353249	326099	380570	55240.4	172926	197822	27569.1	119384	168730	178697	262025	275148	166495	200983	222446	132395	192015	249043	58401.8	102093	153002	170814	196646	208938	137427	230744	378347	516872	627391	684026	1.13087e+06	1.73663e+06	1.84027e+06
TG 60:7|TG 18:0_20:3_22:4	[M+Na]+	983.804	C63H108O6	TG	22658.8	88288.7	195086	156988	231565	291573	48431	153709	428.383	210112	355470	357152	485312	840569	852469	113036	291612	514525	53277	295740	342955	381124	517363	547335	350444	440313	420095	181906	305024	384267	87917.2	165691	247563	271224	391557	344738	255868	471021	744786	971983	1.14168e+06	1.36428e+06	1.92224e+06	2.32682e+06	2.40523e+06
TG 60:8|TG 18:0_20:4_22:4	[M+Na]+	981.788	C63H106O6	TG	23491.7	99078.7	303668	367006	356511	567756	18222.7	54418.5	4105.07	514855	744894	763292	998821	760628	1.7202e+06	220442	763803	15628.7	95293	478193	646152	847583	1.11029e+06	1.2572e+06	661459	838541	872358	362113	522967	742444	188211	311551	575403	366704	766912	20346.8	486065	756752	1.33326e+06	2.23972e+06	2.82972e+06	2.98366e+06	6.27803e+06	8.20041e+06	8.57614e+06
TG 60:9|TG 18:1_20:4_22:4	[M+Na]+	979.773	C63H104O6	TG	60665.1	144565	455271	540443	737252	923487	302679	471687	634935	917785	1.34181e+06	1.46741e+06	1.87317e+06	2.71711e+06	3.00187e+06	453777	1.33136e+06	1.8458e+06	190063	872462	1.16228e+06	1.56958e+06	1.98743e+06	2.5252e+06	1.31463e+06	1.65067e+06	1.64116e+06	672144	1.02664e+06	1.28134e+06	355780	615259	1.03341e+06	973049	1.25635e+06	1.49224e+06	1.00119e+06	1.43156e+06	2.18962e+06	2.62767e+06	2.99784e+06	3.49769e+06	4.39423e+06	5.80463e+06	5.92271e+06
TG 62:10|TG 20:2_20:4_22:4	[M+Na]+	1005.79	C65H106O6	TG	1498.82	12228.8	175.261	81082.4	110656	175083	3746.99	15438.6	28683.2	142684	188131	209757	308185	360061	367106	32148.5	85588.2	145029	19706.2	125914	149039	310455	362299	379512	198380	267655	222198	82117.6	146313	107182	39676	75369.8	120747	117674	179673	189757	128609	234384	415481	619000	650408	906802	1.34617e+06	1.8129e+06	1.9605e+06
TG 62:12|TG 18:2_22:4_22:6	[M+Na]+	1001.76	C65H102O6	TG	1196.28	61838.1	4729.74	174261	199503	221433	92726.4	144397	112222	665050	945144	925919	1.93472e+06	1.99578e+06	2.10938e+06	211391	549852	672440	56188.2	263254	303720	405765	468765	489618	501593	620588	622717	254877	374100	457513	126492	250189	358305	406911	428097	483289	556503	934126	1.18248e+06	1.27337e+06	1.37053e+06	1.56399e+06	2.9517e+06	3.7729e+06	3.53716e+06
TG 62:13|TG 18:2_22:5_22:6	[M+Na]+	999.741	C65H100O6	TG	13251.2	98133.1	63297.5	67393.3	91542.9	94451.5	72755.7	116218	93459.4	606212	842075	850676	2.23999e+06	1.97989e+06	1.90419e+06	160717	434014	483956	65.4881	159145	201200	189347	213711	243640	329839	391959	374656	201021	320419	340747	99066.8	169907	258667	415407	360659	338078	366199	613589	855338	754644	804872	903761	1.17095e+06	1.40305e+06	1.37282e+06
TG 62:14|TG 18:2_22:6_22:6	[M+Na]+	997.726	C65H98O6	TG	137.984	66497	72489.5	24482.3	32658.5	5139.21	42474	56975.2	7077.31	457543	571840	559871	1.54694e+06	1.1964e+06	1.00865e+06	108961	284229	348450	16413.1	90488.8	109208	73320.3	80803.8	87390.7	176196	190340	175270	114720	165810	187908	51560.9	89609.9	143494	254498	220123	6205.54	156471	273696	349660	428855	474760	518815	1.23494e+06	1.42442e+06	1.3051e+06
TG 62:4|TG 16:0_24:0_22:4	[M+Na]+	1017.88	C65H118O6	TG	2420.54	23345.8	36359.6	15717.4	29897.9	34141.9	35630.5	61331.7	56346.1	9884.89	16404.1	15977.3	26510.6	29695	30568	4291.35	14985.5	21697.8	427.335	17155.9	26469.6	6795.31	17195	21242.7	22126.4	20064.5	24768.5	19753.8	35793.2	46994.8	8824.96	14497	30203.9	42029	45093.4	41684	7478.43	15428.9	28289.2	74905.4	75209.6	83523.6	227789	318694	315506
TG 62:5|TG 18:0_24:1_20:4	[M+Na]+	1015.87	C65H116O6	TG	4209.67	22724.7	31005.7	13757.2	25539.6	24116.5	16059.4	29220.2	17711.6	7564.72	12575.3	12655.7	32571.1	28709.9	8405.81	2882.03	14054.2	9113.86	1970.78	16284.5	20848.8	8223.25	17592	24603.3	24302.7	13662.6	17824.6	22115.2	46393.7	45691.9	3247.29	10359.7	19169.2	32904.7	38517.1	26535	5899.05	16251.1	29544	82111.3	96046.2	120752	328004	419919	460442
TG 62:6|TG 16:0_24:2_22:4	[M+Na]+	1013.85	C65H114O6	TG	6281.66	25683.3	33940.2	24094.7	31125.1	39591.8	19630.1	25686.3	19415.7	19048.8	28925.9	24115.9	62107.1	42761.9	46363.2	6315.22	25213.5	26075.1	3822.2	20845.3	30698.8	14063.7	29882.6	35017.3	25854.3	32971.1	31022.7	27618.6	43389	48207.1	9483.64	20509.7	28867.9	38886.2	37340	38172.9	18744.6	32880.1	50110.7	146563	188815	227922	580354	814513	882848
TG 62:7|TG 18:1_24:2_20:4	[M+Na]+	1011.84	C65H112O6	TG	5366.14	19801.4	38259.1	26566.1	29751.4	35308.7	5434.8	9808.56	19294.5	22191.1	36135.9	31916.1	55372.1	69379	63542.7	4006.21	20731.1	29987.6	4267.91	32712.1	42592.5	40293.6	43517	49738.1	27293.3	41335.6	38306.8	31057	39369.6	51310.4	10287.4	18548.2	36485.7	45192.4	38096.3	34338.7	25298.1	40170.9	78713.3	181322	218652	279754	445649	653018	743226
TG 62:8|TG 18:0_22:4_22:4	[M+Na]+	1009.82	C65H110O6	TG	0	3190.44	7194.04	20372.8	38307.8	50218.3	0	2107.13	357.612	38117.7	52004.7	51680.4	68755.6	75522	107639	14117.6	7807.88	37471	8963.33	42885.6	67873.1	26022.3	33200.4	68261.9	45566.4	55460.6	64998.7	40584.3	58588.7	64114.7	11186.4	31013.4	42228.1	12826.9	50932.3	57646.9	35179.9	69714.5	106984	481910	531174	700156	1.19957e+06	1.66263e+06	1.73826e+06
TG 64:10|TG 18:0_24:4_22:6	[M+Na]+	1033.82	C67H110O6	TG	0	0	0	0	8369.13	4856.48	2383.23	0	0	0	5909.65	7198.34	12553.9	229.242	5061.25	0	3112.2	0	0	4099.02	2862.01	2305.75	8360.63	3957.53	0	0	0	0	2138.09	4447.5	379.01	0	0	0	0	0	243.677	0	7718.24	54725.8	92749.1	90680.5	212710	312622	313129
TG 64:12|TG 20:4_22:4_22:4	[M+Na]+	1029.79	C67H106O6	TG	0	753.85	0	9119.46	47809.4	89268.9	0	0	76371.7	13542.2	23224.5	4259.01	17844.6	11683.3	46873.2	885.444	13178.1	15972.4	61.6953	21178.9	22263.3	4426.71	21610.9	85583.8	8807.78	6491.69	8948.82	15711.7	1635.68	5858.53	1576.9	14867.9	4611.72	157.346	6197.92	20007.5	11121.6	29031.6	60039.6	119695	155816	12545.9	592784	763560	807435
TG 64:13|TG 20:4_22:4_22:5	[M+Na]+	1027.77	C67H104O6	TG	696.138	0	3604.07	1220.35	13512.2	41656.4	2260.52	5167.65	30943.4	26797.8	33572.3	29282.6	14585	57160.1	62180.7	7788.05	20902.1	16969.4	3175.97	4916.36	5680.7	1656.79	7752.9	27472.8	19356.4	14898.8	40263.3	4155.6	10530.1	7815.68	2441.11	979.501	10615.1	3721.32	8254.6	15506.3	5307.13	48801.3	71887.1	145170	120016	132790	325865	407294	434986
TG 64:14|TG 20:4_22:4_22:6	[M+Na]+	1025.76	C67H102O6	TG	3876.37	12304.8	24889.9	11115.4	7819.95	23257.3	3070.9	5490.91	10554.7	60636.4	64953	58489.4	183577	181045	178053	12426.5	34584.4	1914.94	567.887	18881.1	22656.9	14388.9	12555.2	23544.4	36229.8	35327.6	20913.6	11689.1	30697.9	31081.5	4248.73	6006.21	8260.58	38616.1	22295	22664.9	43858.7	55481.6	113916	116885	142001	113259	466009	553390	532118
TG 64:5|TG 18:0_24:1_22:4	[M+Na]+	1043.9	C67H120O6	TG	391.33	2407.92	5484.23	4880.36	5216.5	10287.4	3654.31	5583.64	5789.77	395.921	3681.15	1444.94	5647.57	2380.74	3741.65	379.536	0	3780.89	0	1110.18	4351.78	0	1805.2	2280.39	3398.44	2100.92	1886.01	4102.44	7733.18	9226.2	1160.64	1559.32	7512.75	8232.13	10429.9	6767.5	1852.48	4229.12	5538	32031.2	39709.6	33609.9	90795.7	120844	135282
TG 64:8|TG 18:0_22:4_24:4	[M+Na]+	1037.85	C67H114O6	TG	489.718	5540.24	5236.87	3311	1500.14	8404.22	0	538.032	0	3973.56	11582.2	9461.33	15448.6	19832.9	20444.5	0	808.04	2644.54	455.097	3259.88	7840.94	4312.51	2307.77	0	1671.47	3636.76	9246.51	8235.81	6096.89	9600.68	779.396	3397.28	7518.26	5040.62	5880.51	1682.29	5191.26	7370.39	25965.4	96309.7	111146	126176	222716	376511	401483
TG O-34:1|TG O-8:0_8:0_18:1	[M+Na]+	617.511	C37H70O5	EtherTG	318552	1.70308e+07	4.33662e+07	1431.91	1.16864e+06	362137	58739.6	3.54841e+07	3.24017e+07	1.02082e+06	1.21285e+06	901495	1.0938e+07	5.0342e+07	6.01689e+06	1257.23	3.2986e+06	4.54964e+06	1117.64	1.1643e+06	2.44222e+06	1692.71	4.50813e+06	2.41282e+06	2.55373e+06	912902	8.18379e+06	24519.5	1.12865e+06	1.37109e+07	324953	454996	1.28565e+07	2.94086e+07	1.52126e+06	2.4886e+06	13457	2.76414e+06	8.58156e+06	4.67138e+06	573566	773407	245536	3.96972e+06	1.3833e+06
TG O-37:3|TG O-17:3_10:0_10:0	[M+Na]+	655.527	C40H72O5	EtherTG	1.13464e+06	467392	1.04511e+06	52916.5	75887.5	114465	498628	1.16212e+06	968485	19857.2	40055.7	35765.1	497382	1.84469e+06	514901	669.487	310006	447789	370.752	74013.2	152159	123003	306372	383829	150391	175688	1.61681e+06	59126.8	43711.9	1636.69	3759.93	18018.8	922351	3.10457e+06	190894	324118	157909	224396	630271	11154.6	24399	96684.8	3084.12	490997	144226
TG O-38:2|TG O-22:2_8:0_8:0	[M+Na]+	671.558	C41H76O5	EtherTG	2.62865e+06	1.12179e+06	2.75662e+06	217958	322421	509820	1.45969e+06	3.50311e+06	2.51183e+06	149205	235243	154916	1.32795e+06	5.56446e+06	1.41172e+06	137638	878236	1.17596e+06	55277.9	286220	719750	427917	1.30923e+06	1.55408e+06	428024	553409	1114.12	996610	197840	3.47423e+06	55743	75643.7	3.32898e+06	7.88004e+06	497513	723623	316487	396146	1.13022e+06	1.05463e+06	132433	537337	189238	3.07191e+06	920703
TG O-40:5|TG O-22:5_9:0_9:0	[M+Na]+	693.543	C43H74O5	EtherTG	613274	1.29594e+06	108506	92064.5	922474	45737.5	24080	574527	465129	5692.38	516806	340119	1.50622e+06	2.08238e+07	388837	47677.3	944271	1.45481e+06	277.952	405938	392562	8342.44	1.34286e+06	1.36411e+06	70068.7	574296	4.31652e+06	411242	361769	5.42738e+06	103379	107483	5.2808e+06	2.67938e+06	549197	372491	71000.9	1.83062e+06	853982	80642.4	133860	585719	8160.83	3.28967e+06	304184
TG O-48:0|TG O-16:0_16:0_16:0	[M+Na]+	815.746	C51H100O5	EtherTG	10366	6139.64	13271.7	7332.87	10679.5	19688.3	12544.9	32274.7	22752.6	7745.32	17081.7	11098.8	18374.6	102740	47424	3402.78	22338	30908.8	441.19	6099.88	18306.4	8704.8	23771.2	16880.7	11699.6	10951	124083	53662.6	13540	295151	2985.28	4193.04	309041	111705	9364.84	25749.7	5531.75	8240.62	28521.9	139216	15920.4	68345.9	34229.1	852238	252405
TG O-50:1|TG O-18:1_16:0_16:0	[M+Na]+	841.762	C53H102O5	EtherTG	70219.9	10559.2	92470.3	21415	35019.3	52889.1	19521.3	167361	135762	71338.8	119862	94788.7	7693.28	937349	269846	24372.7	156556	249134	1367.01	53346.3	145825	34062.1	113355	146764	51344.5	72106.1	691674	64936.6	114338	2.16791e+06	26958.2	37967.5	1.93202e+06	1.28093e+06	105737	166443	8448.01	45681	143383	706041	95512.3	417220	46209.1	3.05119e+06	990908
TG O-54:4|TG O-16:0_18:0_20:4	[M+Na]+	891.778	C57H104O5	EtherTG	56443.4	26970.9	82316	27091.9	43337.5	78010.9	34641.3	82458.3	87027.7	158929	248496	169276	408218	2.0168e+06	656643	33207	255153	399220	9499.45	65840.3	178781	47304.6	156987	195000	80987.5	98800.8	965095	830109	170635	3.69012e+06	43355.5	59178.7	3.33006e+06	1.68859e+06	145957	260759	55649.8	75505	258875	1.84614e+06	208155	1.06608e+06	668815	1.34071e+07	4.26497e+06
TG O-56:4|TG O-16:0_18:0_22:4	[M+Na]+	919.809	C59H108O5	EtherTG	1742.94	3041.11	6588.99	10030.7	12190.1	21046.2	5005.44	12831.2	917.678	60042.7	98865.1	59195.5	195439	846818	295550	11345.8	121568	126558	3989.48	23921.3	51460.3	15709.9	39603.2	46816.2	29444.7	31496.3	332480	358257	74746.7	1.39358e+06	13060.3	15897.5	939068	886013	53371.6	74839.3	19622.4	27811.4	112716	1.25204e+06	139216	627482	369147	6.39082e+06	2.14446e+06
TG O-56:8|TG O-18:2_18:2_20:4	[M+Na]+	911.746	C59H100O5	EtherTG	24373.4	16303.2	56162.5	3459.03	7320.04	35355.8	33768.6	4836.53	8590.7	8676.57	27082.4	3961.45	28323.6	203107	32813.7	7460.24	62099.5	23889	1072.76	7244.99	8123.64	4810.58	83069.9	99094	7476.07	3239.98	14748.4	91312.9	7209.39	51097.1	442.746	3363.71	110903	318234	7570.31	12643.9	15202.8	18203.6	5957.6	524132	57081.5	164896	515579	1.18625e+07	3.28852e+06
TG O-58:6|TG O-22:2_18:2_18:2	[M+Na]+	943.809	C61H108O5	EtherTG	13447.6	4111.97	15869	12302.7	17851.3	33490.8	2969.54	18612.9	16252.8	60753.9	122935	76089.1	210624	1.02231e+06	333099	15391.9	117592	150135	4221.62	26555.6	75136.9	8453.55	48683.7	81824.3	22311.5	35058.5	312851	361066	72665.8	1.63351e+06	16612.3	26205.7	1.24815e+06	745826	58636.9	85896.1	19624.1	30077.4	106669	1.21074e+06	147556	684440	289747	5.42856e+06	1.85564e+06
TG O-58:8|TG O-16:0_20:4_22:4	[M+Na]+	939.778	C61H104O5	EtherTG	5802.33	2292.05	7732.28	2338.54	1524.71	4048.87	3307.14	6749.3	5631.76	22855.9	69672.4	32823.9	75277.6	108055	64996.7	4789.6	7599.08	9342.92	581.495	2274	8785.7	1186.81	11788.7	0	4577.75	0	88306.2	115051	42207.5	705151	6165.27	14579.8	600506	102843	1337.7	2541.3	7895.08	13865.1	36515	1.55869e+06	178553	784296	608687	1.29415e+07	3.94053e+06
TG O-60:9|TG O-18:1_20:4_22:4	[M+Na]+	965.793	C63H106O5	EtherTG	665.404	205.033	2345.11	1462.86	7458.12	13648.9	1062.78	3031.28	5859.66	4541.18	17963.9	6040.26	20679.6	56736.8	68399.6	311.708	6353.78	8611.74	1033.81	3927.49	13638.4	6746.75	15536.8	22340.6	1803.06	6178.34	28314.9	53057	4570.28	198440	1924.03	4623.9	45463.1	39322	5167.48	3426.68	1909.71	12737.3	8731.23	813015	100420	586689	206219	4.5986e+06	1.47561e+06
VAE 18:1	[M+Na]+	573.464	C38H62O2	VAE	0	0	374.323	2711.36	4300.68	236.929	6937.86	2250.73	177.384	15878.6	49177	20614	375314	1.62829e+06	466268	14936.4	76722.2	69912.7	459.477	77889.9	176117	12722.7	66206.7	27334.6	23070.6	34393.4	160029	103986	16922.4	263669	0	3702.48	84409.9	288537	25925.8	15047.5	5952.28	13862.4	25633.6	112886	11672.2	13762	8338.91	56402.9	19132.8
VAE 18:2	[M+Na]+	571.449	C38H60O2	VAE	5380.81	288.872	991.205	380.958	662.057	9170.34	9221.03	1654.07	1030.29	3157.81	4872.87	1607.08	392599	32294.7	23514	7645.42	3762.54	4268.63	15625.6	55346.8	7082.93	1775.36	39998	6709.23	10283.8	2520.76	53967	54079.5	1581.85	19339.3	779.393	1848.18	79224.7	10511.5	12655.5	9957.98	6497.53	1378.11	4712.07	7636.87	5179.95	4145.27	954.495	15525	23618
VAE 23:1	[M+Na]+	643.542	C43H72O2	VAE	288161	153634	439750	20253.6	31376.2	1.95591e+06	84861.2	235734	1.68414e+07	8109.7	38196.8	56820.5	312358	948345	939455	6390.21	272814	7.20046e+06	5407.18	12571.9	105306	11243.8	4121.68	2.14451e+06	60655.8	91276.4	2.31071e+06	137566	8187.28	1.55723e+07	5106.65	1827.28	1.2196e+06	340220	3739.61	3.60571e+06	30369.4	7750.45	791421	21736.9	492.942	54606.3	17870.3	308770	802294
BMP 44:12|BMP 22:6_22:6	[M+NH4]+	884.544	C50H75O10P	BMP	4576.57	2854.37	7580.36	3836.35	7364.49	25581.1	11719.5	30489.9	12568.5	50827.8	103725	70275.4	318363	1.419e+06	3899.55	11271.9	114064	55324	4211.93	24682.3	80256.7	6400.83	59275.9	52668.7	51432.4	76228.9	142439	146486	35896	244932	9372.85	12266	8802.02	1.15076e+06	73033.6	44063.8	10985.7	19982.4	5566.32	51032.1	6001.56	32752.3	0	29115.3	5999.33
CE 18:1	[M+NH4]+	668.634	C45H78O2	CE	1267.95	971.209	5172.77	99437.1	144556	132564	80643.8	86688.5	99765.7	95286	113188	130497	457964	329682	255954	97715.1	259480	244223	45521.6	212869	169099	191213	229916	217532	186872	135238	132916	152179	248164	210625	66062.1	130994	119071	274502	104604	103077	114107	171998	207818	446095	454445	459279	468975	582892	485723
CE 18:1(d7)	[M+NH4]+	675.678	C45H71O2	CE	3.90492e+06	3.90492e+06	3.90492e+06	7.76562e+06	7.76562e+06	7.76562e+06	8.17754e+06	8.17754e+06	8.17754e+06	4.22743e+06	4.22743e+06	4.22743e+06	4.95977e+06	4.95977e+06	4.95977e+06	6.15926e+06	6.15926e+06	6.15926e+06	5.00647e+06	5.00647e+06	5.00647e+06	7.86644e+06	7.86644e+06	7.86644e+06	5.79228e+06	5.79228e+06	5.79228e+06	4.82833e+06	4.82833e+06	4.82833e+06	6.98115e+06	6.98115e+06	6.98115e+06	6.82569e+06	6.82569e+06	6.82569e+06	5.50352e+06	5.50352e+06	5.50352e+06	9.85015e+06	9.85015e+06	9.85015e+06	6.75841e+06	6.75841e+06	6.75841e+06
CE 18:2	[M+NH4]+	666.618	C45H76O2	CE	23115.9	30489.8	48189.9	320095	321512	292966	346515	361817	315904	338181	403228	418681	2.17697e+06	1.31451e+06	1.0502e+06	211260	696461	600207	124896	515312	597477	462168	525481	502365	581577	468161	541689	633884	832170	669415	313817	363716	557657	1.10372e+06	468613	392055	532303	711919	823834	1.23716e+06	1.07903e+06	1.17629e+06	1.25573e+06	1.21865e+06	1.04833e+06
CE 20:3	[M+NH4]+	692.634	C47H78O2	CE	8120.97	20324.7	6963.93	94361.8	119788	23495	136759	99711.8	12325	118104	129612	156381	765372	456649	466956	76534	213794	289551	82050.8	235771	207555	137733	139963	154849	166909	141258	172351	144114	231202	25914.7	74658	120388	152504	433758	255513	169477	134019	213139	46667.5	525070	460509	252877	1.07336e+06	953031	699260
CE 20:4	[M+NH4]+	690.618	C47H76O2	CE	110674	211649	343427	1.13211e+06	1.25278e+06	1.12056e+06	1.65501e+06	1.55078e+06	1.46874e+06	1.31131e+06	1.6884e+06	1.7757e+06	1.04857e+07	5.62606e+06	5.28613e+06	1.05518e+06	3.46216e+06	3.09274e+06	673480	2.40568e+06	2.40172e+06	1.82799e+06	2.04916e+06	1.7945e+06	2.3927e+06	1.88006e+06	2.13686e+06	1.95557e+06	2.73462e+06	2.03966e+06	938525	1.28989e+06	1.64629e+06	5.16292e+06	2.65934e+06	2.21354e+06	1.85243e+06	2.23897e+06	2.86341e+06	4.73955e+06	4.15969e+06	4.41532e+06	7.18915e+06	9.62594e+06	6.6279e+06
CE 22:5	[M+NH4]+	716.634	C49H78O2	CE	3240.18	6552.88	10490.5	49688.4	41251.2	39342.8	39121.1	36851.2	33386.8	21440.2	33041.7	36386.3	185261	123955	100926	18727.6	77382.3	51263.9	101754	396123	421641	31435.1	45993.5	47838.3	60423.8	51431.8	63464.5	29697.4	51670.5	33029.5	15364.8	24347.7	28734.1	76831	40374.1	43435	68050.8	67193.1	97055.5	507833	433585	518055	955155	1.21931e+06	942134
CE 22:6	[M+NH4]+	714.618	C49H76O2	CE	4684.13	21216.2	52837.6	96994.8	119782	113923	113081	130707	109852	125057	157243	151908	757373	560312	534054	110003	358911	315267	154856	504782	540250	148874	186782	161626	194516	176468	199747	138192	200483	171487	66514.2	98205.1	112695	426122	252239	250262	191716	232801	321629	687006	663626	728732	1.03622e+06	1.41544e+06	968596
CE 24:2	[M+NH4]+	750.712	C51H88O2	CE	0	0	0	0	0	1286.5	0	0	0	336.918	0	0	0	0	242.562	0	0	0	1268.83	12212.8	11127.6	0	0	0	0	0	0	0	0	0	637.977	0	0	0	0	0	540.325	0	0	66410.3	58891.3	68441.4	295139	369108	323271
CE 26:4	[M+NH4]+	774.712	C53H88O2	CE	166.312	0	0	0	0	3537.45	753.199	0	966.091	0	0	0	0	0	0	0	0	0	7227.89	32403.4	37492.2	0	0	0	0	0	0	0	0	0	0	394.613	0	575.64	0	0	0	359.978	749.338	37633.5	30781.6	38265.6	57021.8	74444.1	60434.2
CE 26:5	[M+NH4]+	772.697	C53H86O2	CE	0	0	1834.55	0	2254.4	1669.56	0	1892.32	0	0	0	0	0	0	0	0	0	0	12681.6	50112.3	54017.1	0	0	0	4714.2	0	2072.18	4947.67	0	377.135	0	0	0	0	0	0	728.416	0	0	21847.2	19759.2	26566.1	17550	26969	20148.3
CL 73:10	[M+NH4]+	1476.99	C82H140O17P2	CL	0	466.687	1261.41	1913.74	3659.43	3579.28	5083.23	4979.16	6255.44	12796.4	3624.08	15664	160500	881445	160955	4987.07	79619.7	15810.4	0	2457.05	4103.75	34575.4	72507	96066.1	27733.9	39449.9	69344.5	80034.8	11103.4	20792.9	5587.07	10444.4	578462	1.42873e+06	73739.5	10411.4	1512.11	1328.35	1547.73	42456.2	6175.96	8164.4	0	0	3711.81
CL 75:9	[M+NH4]+	1507.04	C84H146O17P2	CL	783.962	47.6514	451.277	12230.1	39089.4	103386	12416.9	142815	26494.2	37128.7	213776	217859	893309	3.047e+06	1.65583e+06	0	116093	17861.3	0	0	31711.5	2620.22	137181	179599	52716.5	344141	3.89055e+06	547251	232613	3.78873e+06	15676	69556.4	4.7736e+06	1.64989e+06	167588	245916	12490	81858.1	150056	40488.5	10364	82490.2	91.6001	0	5749.11
CL 77:12	[M+NH4]+	1529.02	C86H144O17P2	CL	3747.98	82.9097	1959.43	153.638	37448.2	63777.8	20862.8	82679.7	875.344	73986.9	158958	112880	882522	4.69089e+06	1.62033e+06	256.656	358065	758352	311.92	30487.1	194200	86593.3	302197	364605	188610	175885	2.51286e+06	563868	149246	2.89624e+06	756.026	24912	3.21278e+06	2.51103e+06	229721	363614	359.166	26442.8	63831.2	1790.43	2349.05	20617.4	161.23	3819.18	242.953
CL 79:15	[M+NH4]+	1551.01	C88H142O17P2	CL	5114.13	200.785	106.868	27934	44827.1	96242.5	28439	88184.5	49483.6	119722	203105	163191	1.0771e+06	5.33658e+06	127082	58097.7	500103	857921	674.729	73504.4	185673	93209.8	466584	450887	223230	262035	2.31975e+06	881455	197410	438307	28088	42708.7	1.12532e+06	5.02157e+06	273400	487701	515.064	41817.6	22955.3	21696.8	5931.7	1743.51	64.7694	12107.2	2734.81
CL 80:12	[M+NH4]+	1571.07	C89H150O17P2	CL	0	164.543	0	2664.17	136360	272720	13494.3	333156	399998	546739	1.14051e+06	931805	1.19465e+06	8.18415e+06	7.87899e+06	2288.49	676725	1.40685e+06	923.594	205639	467927	137741	934201	1.14102e+06	178817	1.33602e+06	1.14968e+07	2.60314e+06	774210	2.00561e+07	94493.6	173616	1.33398e+07	7.56711e+06	341777	1.57687e+06	93806	174157	821524	18116.5	6988.56	53936.2	380.585	0	0
CL 80:13|CL 36:4_44:9	[M+NH4]+	1569.05	C89H148O17P2	CL	868.517	0	120.7	45659.5	97422.9	147114	106292	335229	273914	772871	1.372e+06	764076	4.37054e+06	1.73735e+07	12767.3	46487.4	750781	1.42104e+06	436.074	237602	642552	97327.3	1.00637e+06	1.04997e+06	794680	1.73476e+06	1.26352e+07	3.01707e+06	799054	2.17871e+07	144923	307782	1.74749e+07	1.39651e+07	1.136e+06	1.90143e+06	130467	207880	757809	22116.7	0	8013.41	0	0	0
CL 80:14	[M+NH4]+	1567.04	C89H146O17P2	CL	4319.04	0	0	41589.8	114270	301075	112540	538823	701374	580661	1.12686e+06	861322	938459	65938.3	2.4423e+06	88588.6	1.07634e+06	2.05507e+06	6159.99	94170.7	483147	146839	1.25199e+06	1.77635e+06	552565	816105	7.74191e+06	2.28e+06	421722	1.21926e+07	123057	233416	1.5314e+07	4.68203e+06	665167	1.43405e+06	115569	211395	1.2134e+06	243881	21366.5	140923	1450.17	10018.2	4647.68
CL 80:9	[M+NH4]+	1577.12	C89H156O17P2	CL	0	0	0	0	348.895	0	0	761.308	20702.3	54314.8	251969	20072.7	382032	2.54553e+06	1.30218e+06	9313.18	133141	13194.3	0	11380.3	107495	0	0	68104.8	48059.2	254048	2.7271e+06	188013	135034	4.36384e+06	6701.64	751.744	2.31957e+06	2.37697e+06	170882	501049	368.477	7133.08	239070	0	1379.12	0	0	0	0
CL 82:11	[M+NH4]+	1601.12	C91H156O17P2	CL	2169.15	0	0	0	138184	273606	0	480827	593216	22029.4	186851	3038.65	2.21138e+06	8.3538e+06	85237.9	9051.13	2.76937e+06	4.58445e+06	1694.65	367505	1.23541e+06	1143.35	1.58915e+06	1.77189e+06	44858.6	16964	1.63203e+07	192783	114554	2.64029e+07	120565	253947	1.9676e+07	6.01799e+06	188150	3.30391e+06	0	448047	1.63702e+06	293241	414.116	179846	0	0	0
CL 82:12	[M+NH4]+	1599.1	C91H154O17P2	CL	0	0	112.827	750.584	0	6177.22	0	672.541	18430.4	102172	383929	323826	2.22626e+06	1.21499e+07	105379	0	197196	524694	3028.78	41974	196407	1162.05	7857.67	204761	236834	397257	139028	554894	166096	5.75211e+06	836.053	537.13	2.53068e+06	8.14138e+06	285841	397824	1081.32	0	9862.96	0	0	0	463.746	0	0
CL 82:15|CL 38:6_44:9	[M+NH4]+	1593.05	C91H148O17P2	CL	0	507.417	0	6856.52	105757	215326	88800.9	421169	372076	464834	944903	626628	70942.4	7.19549e+06	2.46677e+06	59355.9	1.04695e+06	1.16955e+06	11120.7	82950.8	718028	145756	1.09204e+06	1.44462e+06	465779	811527	8.01807e+06	1.84691e+06	400936	6.9457e+06	117738	163927	7.53526e+06	5.77191e+06	642140	1.58342e+06	102934	150441	717806	15168.6	5431.7	0	0	7341.39	0
CL 82:8	[M+NH4]+	1607.16	C91H162O17P2	CL	0	0	0	0	0	796.323	0	0	703.307	1962.3	2141.88	612.043	627423	166963	39482.1	0	0	0	176.576	0	0	13400	0	0	0	0	2960.9	0	0	0	426.883	0	0	1.00355e+06	2281.18	0	0	0	0	0	0	0	0	0	0
CL 83:17	[M+NH4]+	1603.04	C92H146O17P2	CL	5580.44	0	0	59956.5	84251.3	194562	87628.3	162017	135664	190555	376515	1654.88	841.24	3.8598e+06	408370	46287.8	306904	890.376	4931.47	30046.9	91946.7	183604	689144	539766	192700	232070	1.08896e+06	909740	172096	2.25553e+06	60756.9	67066.5	3.27822e+06	2.41844e+06	186446	232258	69919.7	91956.3	208890	389054	40338.3	167589	592.153	0	4650.44
CL 84:14	[M+NH4]+	1623.1	C93H154O17P2	CL	1528.74	0	0	86277.5	172089	372847	188599	688045	585012	1.09741e+06	2.45424e+06	1.96059e+06	3602.21	2.4871e+07	9.64764e+06	241885	2.64382e+06	5.35271e+06	21516.7	500293	1.4295e+06	261428	2.19484e+06	1.76885e+06	969898	1.86271e+06	1.6076e+07	3.93995e+06	1.12155e+06	2.40289e+07	202215	344434	2.32782e+07	1.5536e+07	1.58359e+06	3.27424e+06	326955	608879	1.89497e+06	450143	45963.5	202369	0	44474.7	0
CL 84:18	[M+NH4]+	1615.04	C93H146O17P2	CL	2967.78	0	429.688	6291.9	37363.2	50616	37394.3	156202	136046	187116	548343	358715	9811.24	84731.2	3.14088e+06	96604.2	1.59868e+06	2.69164e+06	4160.46	233388	728900	60172.4	438298	493290	279941	739926	7.91265e+06	1.11029e+06	255006	1.06636e+07	28318.5	69726.8	5.64093e+06	3.5487e+06	583035	1.28311e+06	36125.5	66124.2	328774	0	1606.73	25380.6	0	6487.69	2883.38
CL 86:19|CL 44:9_42:10	[M+NH4]+	1641.05	C95H148O17P2	CL	0	0	1082.14	0	0	0	0	17993.2	6105.78	49707.4	28886.9	72059.3	297588	1.04694e+06	773070	362.759	190463	539263	0	9027.36	130268	0	35107.6	31655.4	450.422	59827.9	173944	138339	55294.2	1.49023e+06	5473.41	16852.6	351136	25646.9	119120	304468	0	2219.03	14103.3	4622.87	3364.55	0	0	0	2880.67
DG 30:1|DG 14:0_16:1	[M+NH4]+	556.494	C33H62O5	DG	1375.16	56015.5	90801	951.697	0	0	28181	22084.9	27112	0	0	0	0	0	0	1773.6	0	0	837.451	0	0	0	0	0	4573.24	5179.74	0	0	0	0	0	0	0	0	10958.8	0	0	0	2928.89	0	0	0	0	0	0
DG 32:2|DG 14:0_18:2	[M+NH4]+	582.509	C35H64O5	DG	5999	1.55113e+06	2.52306e+06	70260.4	130496	141311	876229	1.45265e+06	1.56111e+06	28799.9	38741.2	67318.9	212091	240744	102798	95215.7	238025	379838	18813.8	84836.6	69285.3	72613.6	154008	213469	224060	252248	172831	85447.7	80272.5	26564.6	39625.5	91903.2	127781	311196	269609	239484	149631	329642	365309	69855	49677	53623.2	39818.5	57584.1	53695.5
DG 32:3|DG 14:1_18:2	[M+NH4]+	580.494	C35H62O5	DG	25817.3	179413	490572	0	0	0	33979.8	56141.2	111943	0	0	0	0	0	0	0	0	0	2120.22	0	2012.13	0	0	0	0	0	0	0	0	0	0	0	0	0	0	0	0	0	0	0	0	0	0	0	0
DG 33:1(d7)|DG 15:0_18:1(d7)	[M+NH4]+	605.584	C36H61O5	DG	619677	619677	619677	1.23234e+06	1.23234e+06	1.23234e+06	1.2977e+06	1.2977e+06	1.2977e+06	670856	670856	670856	787071	787071	787071	977420	977420	977420	794482	794482	794482	1.24834e+06	1.24834e+06	1.24834e+06	919183	919183	919183	766213	766213	766213	1.10785e+06	1.10785e+06	1.10785e+06	1.08318e+06	1.08318e+06	1.08318e+06	873360	873360	873360	1.56313e+06	1.56313e+06	1.56313e+06	1.0725e+06	1.0725e+06	1.0725e+06
DG 33:1|DG 15:0_18:1	[M+NH4]+	598.541	C36H68O5	DG	32993.9	121777	851.245	18312.5	23523.5	0	70501.8	4164.85	0	3970.44	6820.69	5862.76	51614.9	37965.3	0	15233.4	50775.3	0	3624.05	24186.1	21926.6	39003.2	41570.9	0	43677.5	38172.6	2535.06	9741.16	1086.55	0	4278.66	5429.69	0	62637.2	43782	0	45139.8	82617.2	0	2281.15	9331.96	6912.08	5221.23	10895.4	0
DG 35:1|DG 17:0_18:1	[M+NH4]+	626.572	C38H72O5	DG	3078.52	119978	155729	1408.9	24393.1	16318.7	29410	114357	104045	1100.78	5653.74	3432.58	4728.42	2052.71	21586.1	560.422	34868.1	31447.9	828.442	19811.8	22370.8	1332.34	28820.7	17105.1	5011.52	27487.8	17386.3	326.352	11806.3	11813	795.366	7438.33	6028.65	4337.11	29897.8	15671.8	5331.24	72901.5	77540.5	11665.6	12590.3	16266.4	20164.7	34017	23901.9
DG 35:4|DG 17:2_18:2	[M+NH4]+	620.525	C38H66O5	DG	15819.6	464789	805201	12559.2	21386.8	92647.3	270237	479450	414328	18374.4	1197.1	52332.3	80983.9	75090.7	316150	19619.5	13890.6	216339	5391.68	6144.66	46694.2	28746	4167.98	246376	49359.4	310653	53191.1	19419.4	13911.3	71907.2	14692.2	11893.7	86048.4	51555.3	10223.7	120062	36260.3	1951.79	85455.6	25886.5	7235.21	92041.7	20044.7	88175.7	82196.5
DG 36:2|DG 18:0_18:2	[M+NH4]+	638.572	C39H72O5	DG	3.23362e+06	1.3322e+07	1.88537e+07	1.26576e+06	1.63958e+06	1.80681e+06	1.13277e+07	1.66735e+07	1.70467e+07	423120	559830	562756	2.01684e+06	2.02128e+06	1.97868e+06	883557	2.39263e+06	2.9056e+06	120211	1.55012e+06	1.85873e+06	533758	2.23064e+06	2.46012e+06	2.23559e+06	2.35286e+06	2.21656e+06	609405	960201	1.01069e+06	335382	594844	799103	1.27614e+06	2.33002e+06	1.98769e+06	1.67257e+06	2.84208e+06	3.4666e+06	1.21254e+06	1.29536e+06	1.25039e+06	1.71696e+06	2.09272e+06	1.99622e+06
DG 36:2|DG 18:1_18:1	[M+NH4]+	638.572	C39H72O5	DG	7063.29	110.487	7.66792e+06	355560	401407	1.80681e+06	11227.8	7.14706e+06	1.70467e+07	181379	213735	227276	11849.9	1.36066e+06	1.1907e+06	669.046	920980	2.9056e+06	120270	532994	635426	541197	632008	684964	965652	944890	2.21656e+06	753.441	490638	401951	150794	258319	313776	276.308	835209	1.98769e+06	725601	1.27171e+06	1.49329e+06	337004	272211	292878	237617	230796	233896
DG 36:6|DG 18:2_18:4	[M+NH4]+	630.509	C39H64O5	DG	63237.2	252357	312386	0	24662.9	14550	66592.2	25953.7	14448.6	0	0	0	14808.6	9134.63	59399.1	1949.38	0	16990.5	0	0	7885.99	0	10524.6	0	0	13986.8	0	0	0	0	0	0	0	19203.1	0	0	44418.7	137963	8809.5	0	0	5733.17	1859.16	5401.18	4123.98
DG 37:3|DG 19:1_18:2	[M+NH4]+	650.572	C40H72O5	DG	82675	220874	6815.58	18858.1	9095.66	15518.4	477806	245707	8459.92	1049.42	2953.92	4157.93	54224.2	29340	26448.2	1492.95	29304.7	3951.32	1205.27	13086	12895.7	11262.5	13647.5	16510.5	57060.4	1432.85	37917.2	6701.94	7248.16	5167.08	3097.49	1141.13	1612.21	25589.3	39449.6	25941.6	32614.9	71775.7	95897.6	7899.63	3412.44	5657.13	5279.53	1579.46	7983.55
DG 38:2|DG 18:1_20:1	[M+NH4]+	666.603	C41H76O5	DG	331757	516555	799508	68319.7	86556.2	96690.3	441627	734350	699755	12278.7	21076.5	15471.3	97507.9	84946.3	67812.3	27316.3	97244.8	91307.1	22878.1	67971.1	78381.9	128451	116646	120338	93104.8	111051	248.991	23227.7	39083.2	43900.7	10691.1	1187.77	32396.7	117354	86719	76996.5	66442.8	125861	160267	49383.1	50018.6	36291.7	119131	150216	123865
DG 38:6|DG 16:0_22:6	[M+NH4]+	658.541	C41H68O5	DG	1.52316e+06	945778	1560.26	973684	235401	1168.04	4.09049e+06	772245	1580.48	420614	656197	670063	3.44702e+06	1.49357e+06	1.92058e+06	525475	2.03336e+06	2.83382e+06	208938	1.61855e+06	2.18082e+06	1.12324e+06	998749	1.19908e+06	2.40954e+06	2087.09	2064.9	607982	561514	436.647	218547	374890	636946	1.40473e+06	1.85977e+06	1352.83	1.43418e+06	433498	768.509	382748	408691	440536	386901	515467	508807
DG 38:6|DG 18:2_20:4	[M+NH4]+	658.541	C41H68O5	DG	2695.74	7.50732e+06	1.66073e+06	973684	1.39391e+06	339063	400418	772245	842195	597565	656197	670063	3.43893e+06	2.96693e+06	1.92058e+06	525475	2.03336e+06	2.83382e+06	205809	1.1731e+06	2.18082e+06	1.12324e+06	998749	1.19908e+06	728869	922858	1.00396e+06	333343	1.07958e+06	805270	418310	685233	636946	1.40473e+06	1.85977e+06	1.843e+06	1.43418e+06	2.83869e+06	675471	1.20868e+06	1.37598e+06	440536	1.53227e+06	515467	508853
DG 40:9|DG 18:3_22:6	[M+NH4]+	680.525	C43H66O5	DG	28.525	106115	249724	0	6016.79	0	9326.02	46234.2	695.343	0	0	0	0	0	0	0	0	0	0	0	0	0	0	0	0	0	0	0	0	0	0	0	0	0	0	0	176.759	121505	146300	31685.1	18060.6	20869.4	17757.4	29563.6	44616.4
DG 42:10|DG 20:4_22:6	[M+NH4]+	706.541	C45H68O5	DG	42119.6	288110	18421.8	54895.5	90009.8	8423.82	94241.7	310032	3495.89	37522.7	87393.7	74634.1	14081.8	173540	19541.7	39648.4	199018	10178.3	195931	70912.5	3667.02	30717.4	139297	4969.38	139142	12526.1	8179.8	7536.37	85652.9	10062.4	27486.3	82878.8	2377.78	190915	11309.6	2035.14	7741.94	176476	6007.31	156293	9702.69	257197	414617	690803	9387.78
DG 52:4|DG 16:0_36:4	[M+NH4]+	858.791	C55H100O5	DG	8706.79	52701.3	95176.5	8879.15	12257.2	25061.3	40351.6	88424.3	53078.8	33365.5	43557.5	34718.1	38538.8	29818.7	60932.7	7284.75	35070.2	55849.5	2266.11	16515.6	16677.1	4088.14	7782.25	18574.9	19183.2	30132.2	22898.8	27298	95049.9	798.181	19124.5	39216.5	56544.7	71257	48225.6	50169.4	15884.7	29069.3	42236.2	127266	126178	117600	768255	1.18672e+06	977172
MG 15:2	[M+NH4]+	330.264	C18H32O4	MG	58992	23610.4	59980.6	19877.3	24217.1	38726.5	10931	22290.6	23409.3	9918.93	6110.8	1191.42	33019.4	36158.3	38972.7	1189.58	7399.2	9738.89	633.334	4171.59	1226.64	3009.93	16691.7	3617.43	14587.1	22835	179478	5569.09	802.457	34583.1	638.026	672.471	86271.3	109293	10045.5	5887.96	2631.1	3600.49	18704.3	9983.24	3215.8	4566.99	2991.11	96474	13536.5
MG 16:0	[M+NH4]+	348.311	C19H38O4	MG	5030.85	6578.44	14946.9	24047.9	46325.7	49611.4	13162.6	15872.3	3604.66	32338.1	45305.6	20020	75330.2	409579	134035	8318.01	63960.7	90325.9	206.419	28354.5	60615.4	58093.1	180033	198869	689.252	22024.3	110871	164884	28951.3	445103	11242.4	16688.5	589901	417227	52809.6	86929.5	13439.4	15850.5	43361.7	293925	31956.4	123614	13676.6	266635	53594.9
MG 18:2	[M+NH4]+	372.311	C21H38O4	MG	104749	29112.9	65835	9255.32	8772.4	5354.23	36853.1	70884.3	12432.7	4045.56	5262.77	9503.27	38137.7	216613	25462.8	8218.64	25182.3	10566	1956.33	11512	10588.9	15205.2	48848.3	32317.3	23069.2	7738.04	96265	33643.9	2161.79	28403.6	4677.91	2298.61	207177	36974.6	5123.66	10501.7	2499.46	1429.02	7341.93	33049.2	2100.03	11581.4	1563.08	34053.8	12923.6
PG 33:1(d7)|PG 15:0_18:1(d7)	[M+NH4]+	759.588	C39H68O10P	PG	2.34337e+06	2.34337e+06	2.34337e+06	4.66021e+06	4.66021e+06	4.66021e+06	4.9074e+06	4.9074e+06	4.9074e+06	2.53691e+06	2.53691e+06	2.53691e+06	2.97639e+06	2.97639e+06	2.97639e+06	3.69622e+06	3.69622e+06	3.69622e+06	3.00442e+06	3.00442e+06	3.00442e+06	4.72071e+06	4.72071e+06	4.72071e+06	3.47599e+06	3.47599e+06	3.47599e+06	2.89752e+06	2.89752e+06	2.89752e+06	4.18944e+06	4.18944e+06	4.18944e+06	4.09615e+06	4.09615e+06	4.09615e+06	3.3027e+06	3.3027e+06	3.3027e+06	5.91115e+06	5.91115e+06	5.91115e+06	4.05577e+06	4.05577e+06	4.05577e+06
RIKEN P-VS1 ID-10288 from Mouse_Macrophage_WT_N_F1	[M+NH4]+	776.227	null	Unknown	72633.8	89795.2	490914	252592	718740	1.52521e+07	200240	1.16523e+06	4.90542e+06	184080	418131	543221	299979	7.35322e+06	4.79631e+06	124051	1.5875e+06	4.8141e+06	84415.7	855026	3.15861e+06	670627	4.58997e+06	2.87458e+07	986025	1.92675e+06	2.49454e+07	411000	549186	1.83604e+07	85386.5	233776	2.30356e+07	4.97602e+06	996566	3.2455e+06	220540	323259	1.84361e+06	1.13111e+06	323837	2.55714e+06	44324	3.51669e+06	1.90471e+06
RIKEN P-VS1 ID-10395 from Mouse_Liver_WT_N_Ctr	[M+NH4]+	778.768	null	Unknown	2671.89	0	0	44052.6	78649.6	99292.8	14930.7	42650.2	33933.6	128452	183408	116630	1.26124e+06	4.0318e+06	998447	23502.6	180434	216931	10245.1	58679.7	140051	133589	401952	451068	220446	244485	2.19319e+06	618810	134740	2.0105e+06	32829.1	44254.5	1.95555e+06	1.38429e+06	61731.2	89525.6	86265.5	107695	296921	1.01038e+06	109594	399893	22543	399752	115846
RIKEN P-VS1 ID-13366 from Mouse_Brain_WT_N_F1	[M+NH4]+	850.239	null	Unknown	57927.5	77166.1	507238	237516	748602	1.65537e+07	181537	1.17016e+06	5.21032e+06	155227	344324	531579	292612	7.24235e+06	4.02658e+06	129128	1.50335e+06	5.09378e+06	80650.5	863906	3.32056e+06	588564	4.15469e+06	2.87504e+07	898233	1.97438e+06	2.50327e+07	388373	538696	2.10082e+07	83476	223002	2.19745e+07	3.99878e+06	870678	3.34653e+06	197796	312821	1.8254e+06	978232	310024	2.36988e+06	35895.6	3.28681e+06	1.82222e+06
RIKEN P-VS1 ID-18175 from Mouse_Macrophage_WT_N_F1	[M+NH4]+	1072.31	null	Unknown	0	49486.5	318262	0	505040	9.20326e+06	0	615248	3.31664e+06	39584.8	145310	222676	0	2.7069e+06	1.76132e+06	0	716378	2.08914e+06	0	544351	1.89712e+06	0	1.9559e+06	1.47683e+07	0	739207	8.81124e+06	0	227781	8.72027e+06	36423.7	97419.2	8.55133e+06	0	296021	1.32223e+06	0	166173	920786	515639	159371	1.24508e+06	18401.1	1.69344e+06	1.01407e+06
RIKEN P-VS1 ID-18513 from Mouse_Macrophage_WT_N_F1	[M+NH4]+	1146.33	null	Unknown	0	37373.1	201126	0	364831	5.59688e+06	0	466718	2.10523e+06	218.683	82905.5	136616	0	2.0968e+06	999013	0	537432	1.26837e+06	0	372844	1.31605e+06	0	1.18268e+06	8.3883e+06	228333	488265	5.7126e+06	0	152241	5.00085e+06	22304.8	660.536	5.1659e+06	0	174011	787758	61452.5	110992	536631	304115	98312.1	928678	13018.9	1.14544e+06	634660
RIKEN P-VS1 ID-19515 from Mouse_Muscle_fads2KO_N_Ctr	[M+NH4]+	1333.33	null	Unknown	1.84506e+07	3.02287e+06	3.69563e+06	3.65722e+06	4.94744e+06	6.28788e+06	4.03077e+06	9.17449e+06	6.16165e+06	1.05903e+07	1.14044e+07	6.76009e+06	1.03341e+07	5.79887e+07	1.52982e+07	5.55989e+06	9.85066e+06	1.35544e+07	3.40156e+06	4.36062e+06	8.57621e+06	6.9464e+06	1.63232e+07	1.93384e+07	5.30693e+06	6.51876e+06	4.60128e+07	2.85335e+07	3.88347e+06	6.47404e+07	4.86753e+06	4.60217e+06	1.52217e+08	7.88011e+07	8.58623e+06	1.30815e+07	4.30971e+06	3.94611e+06	8.83987e+06	4.33576e+07	5.1219e+06	1.81977e+07	2.26587e+06	2.70375e+07	1.13938e+07
RIKEN P-VS1 ID-2664 from Mouse_Macrophage_WT_N_F1AA	[M+NH4]+	406.141	null	Unknown	0	272.172	7262.05	791.941	3673.18	38415.4	236.855	6624.57	5984.17	0	1935.62	7611.15	0	81416.6	74302.2	0	7534.77	41043.1	606.535	3151.15	19598.7	1637.55	35443.2	109518	0	4423.2	62533.6	0	2007.28	110539	0	0	239501	28625.1	1520.52	30807.2	1423.7	611.281	18306.1	0	2532.48	24363.5	0	35466.5	20502.1
RIKEN P-VS1 ID-3922 from Mouse_Macrophage_WT_N_F1AA	[M+NH4]+	480.155	null	Unknown	6955.74	6629.2	54493.5	21653.2	45421.4	527110	12847.9	68645.7	933.777	31060.6	56754.8	75002.7	33286.7	887729	523372	10680.7	104554	408883	9845.43	56386.9	227113	1583.38	309736	963538	46651.4	132400	1.552e+06	38109	51690.7	1.82959e+06	7105.66	20123	2.18113e+06	418752	91343.8	307253	18055.5	22116.5	169873	56443.2	28689.7	220199	3172.4	359376	207228
RIKEN P-VS1 ID-4780 from Cell_C2C12_WT_N_4h50AA	[M+NH4]+	536.164	null	Unknown	414492	1.27919e+06	1.13657e+07	785588	2.36963e+07	1.57886e+08	400907	4.61663e+07	7.65234e+07	798219	1.49465e+07	1.56227e+07	1.06645e+06	1.25384e+08	1.53538e+08	234509	8.66072e+07	2.15314e+08	226782	3.42629e+07	1.12463e+08	717666	2.61793e+08	4.36793e+08	656526	1.6771e+07	2.86222e+08	1.84223e+06	6.98007e+06	7.91611e+08	202391	1.10279e+06	3.36593e+08	4.65113e+06	1.32485e+07	1.04122e+08	284582	1.75812e+06	3.37656e+07	4.33989e+06	2.2536e+06	4.06581e+07	245579	9.5755e+07	5.48436e+07
RIKEN P-VS1 ID-5052 from Mouse_Macrophage_WT_N_F1AA	[M+NH4]+	554.172	null	Unknown	117167	61125.3	268738	162845	322039	3.84614e+06	140905	511245	1.13492e+06	135091	275567	276158	346901	4.82655e+06	2.46134e+06	68731.6	646022	1.64249e+06	55240.5	317603	1.12918e+06	348035	1.7557e+06	7.30496e+06	374529	710864	8.96488e+06	418903	272905	7.71142e+06	54263.8	119523	9.92053e+06	2.61288e+06	458256	1.22682e+06	156631	186635	939660	1.30943e+06	234482	1.38348e+06	70914.5	2.15002e+06	942570
RIKEN P-VS1 ID-6352 from Mouse_Macrophage_WT_N_F1AA	[M+NH4]+	628.188	null	Unknown	68783.4	78428.9	435196	186310	509745	8.39097e+06	146333	831248	2.60202e+06	176043	452331	506740	290401	6.5754e+06	3.57362e+06	98199.2	1.11588e+06	3.19117e+06	64027.1	569820	2.10806e+06	488066	3.26043e+06	1.72638e+07	688703	1.35545e+06	1.71105e+07	408349	447665	1.30655e+07	66632.4	184154	1.79967e+07	3.77603e+06	880153	2.58881e+06	182471	257012	1.51283e+06	898809	272016	2.0463e+06	42951.4	2.84644e+06	1.53741e+06
RIKEN P-VS1 ID-7491 from Mouse_Macrophage_WT_N_F1AA	[M+NH4]+	680.482	null	Unknown	1.53433e+06	435628	1.13816e+06	1.19671e+06	1.52598e+06	3.27469e+06	1.12942e+06	2.71657e+06	483172	1.98007e+06	3.392e+06	2.17696e+06	4.60939e+06	2.9622e+07	9.82637e+06	826890	4.41106e+06	7.5858e+06	502336	1.53151e+06	3.94379e+06	2.62427e+06	9.91874e+06	1.26719e+07	2.07782e+06	2.91191e+06	1.77923e+06	7.65245e+06	1.42976e+06	2.83357e+06	705684	887182	4.05504e+07	5.13334e+06	2.69493e+06	5.8306e+06	939262	1.09668e+06	132269	1.27731e+07	1.43603e+06	6.34916e+06	677461	1.32501e+07	4.09796e+06
SE 28:1/20:4	[M+NH4]+	704.634	C48H78O2	CASE	32360.4	8921.86	18862.6	49362.1	62347.2	95922.6	88149.3	161362	94000.6	272574	302979	212731	2.03059e+06	6.20065e+06	1.69823e+06	91875.4	484001	550943	29570.9	148843	327610	132089	387390	313915	199379	177211	1.63193e+06	965502	158786	2.17606e+06	58932.8	54668.2	2.48134e+06	4.76654e+06	248884	270196	95776.6	101570	251013	1.17046e+06	129917	455180	195796	2.6743e+06	754019
SE 28:1/22:4	[M+NH4]+	732.665	C50H82O2	CASE	1745.48	506.518	0	7886.32	13048.3	1312.54	10110.8	975.815	5605.53	45734.8	45153.6	35262.8	263601	870079	264343	14684.5	97620	33384.8	8889.33	31246.5	85523.2	15718.9	47908.3	30859.6	27803.7	34969	25394.2	171110	26368.9	334646	9330.04	11671.9	421738	667494	30655.2	23957.8	19408	12224.9	42554.5	365299	47949.7	132559	91371.5	751347	372138
SE 29:1/18:2	[M+NH4]+	694.65	C47H80O2	SISE	53693.5	10516.1	28802.4	35573.8	47285.4	59029.8	41000.9	129340	76961.2	68053.4	77578.8	98904.2	512206	2.2119e+06	605063	45485.6	169423	236232	36719.2	118708	322309	88967.6	228360	175089	76322.9	100420	912516	547457	66044.5	1.24546e+06	42494.7	43080.4	1.14154e+06	2.14429e+06	129482	167538	49697.3	94653.9	276247	1.82713e+06	197747	662898	255442	3.85811e+06	1.28798e+06
SE 29:1/20:4	[M+NH4]+	718.65	C49H80O2	SISE	83144.4	29774.3	53920.8	95262.7	141817	150135	132177	219052	136302	343481	325655	226583	2.82022e+06	8.72877e+06	1.57508e+06	132976	625648	623844	248528	1.14445e+06	2.49637e+06	228593	416286	371325	277532	242963	1.62039e+06	1.33233e+06	234061	2.05169e+06	72440.9	67529.1	2.60422e+06	8.07814e+06	257592	305541	182829	247441	472327	1.01435e+07	1.17568e+06	4.2736e+06	1.36699e+06	1.96105e+07	6.26938e+06
SE 29:1/22:4	[M+NH4]+	746.681	C51H84O2	SISE	2010.55	2387.31	6372.11	12314.9	16720.3	20133	6976.55	11031.9	10194.9	15964.9	19751.5	11451.9	88524.6	81535.9	33048.1	8468.65	32859.2	66501.9	75808.3	356869	771999	16622.7	38910.3	34243.3	10644.8	15570.4	141308	62747.5	9932.34	202546	637.548	3552.5	187322	322386	6860.73	3363.04	15566.5	16134.9	53620.3	2.88525e+06	305416	1.16528e+06	350587	5.09858e+06	1.67036e+06
SE 29:1/22:5	[M+NH4]+	744.665	C51H82O2	SISE	4174.44	1522.67	3953.12	5492.07	9225.04	10790.8	4122.98	4126.59	6919.21	14714	23158.8	14033.3	68359.9	204306	46908.5	6473.63	41279.4	49528.7	26152.7	139725	351412	9476.84	16600.4	17671.8	13076.7	12715.7	69382.2	67362.9	12151.6	252152	3394.75	4279.77	205313	161912	6761.99	9466.42	7348.45	8478.42	26967.9	550063	67325.5	263947	68676.8	1.00481e+06	353622
SE 29:1/22:6	[M+NH4]+	742.65	C51H80O2	SISE	6258.44	508.004	2743.57	3562.24	7047.03	7629.57	0	10148.2	0	20601.7	25377.9	17206.2	181018	562191	117188	7392.8	48056.2	59925.4	11024.2	59654.7	119972	11037	17705.1	24153.5	14171	15048.1	121852	54929	9493.52	135378	1434.46	4483.8	146391	531832	15050.5	29172.3	10012.8	13635.8	30487.1	323856	26587.6	134984	40072.2	667262	215075
SL 39:0;O2	[M+NH4]+	707.597	C39H79NO6S	SL	388041	2869.88	4676.26	9719.79	11966.7	29881.6	10050.2	20768.8	1431.28	140598	206416	141756	877012	5.03957e+06	1.06733e+06	33007.2	230978	291045	6899.82	56933.3	120688	51755.2	142969	127893	66688.9	82330.9	496217	378326	75210.8	1.29964e+06	16947.4	22802.2	1.01708e+06	1.52025e+06	79769.6	115433	28399.7	32807.5	88012.9	276452	27688.8	167462	2618.53	139294	32856.5
SL 40:5;O2	[M+NH4]+	711.534	C40H71NO6S	SL	24053.4	7222.56	17338.7	57467.5	83370.7	211407	43172.9	122530	116063	249519	511331	354726	689608	4.35893e+06	1.45536e+06	64773.6	471912	743976	35883.8	161163	503248	139256	643510	663796	173186	271151	2.88267e+06	777358	169628	4.3861e+06	60590.8	82236.8	4.5361e+06	2.15375e+06	302330	617973	74862.6	99223.1	343418	1.45816e+06	181759	956608	76941.3	2.27526e+06	604307
TG 40:0|TG 8:0_16:0_16:0	[M+NH4]+	712.645	C43H82O6	TG	42134.7	153589	180953	13610.5	17746.5	18069.9	4038.28	122120	106229	1933.82	2210.35	1191.93	7734.65	6729.92	1624.83	783.143	9808.26	4115.64	1586.85	4237.58	8505.98	14411.3	8354.96	15269.7	7748.68	12755.7	4688.45	6154.07	1634.08	3469.96	2522.66	2700.25	1782.75	2013.51	2030.74	1755.55	5944.43	9009.54	9465.04	7606.29	6669.75	0	3575.03	1401.75	2998.65
TG 42:1|TG 8:0_16:0_18:1	[M+NH4]+	738.661	C45H84O6	TG	105337	361279	500858	446.908	17030.6	21793.2	147679	206964	209270	3388.91	2929.71	170.636	1804.41	8125.64	2685.5	3176.62	21845.4	17306	302.329	7390.3	12526.8	10865.7	8157.02	10980.4	5338.56	43885	5005.7	411.411	9852.19	5948.25	3844.52	4537.38	8159.69	3640.93	25636.7	27296	1851.25	28323.8	42154.4	2225.32	9694.27	4320.08	256.472	314.44	180.561
TG 42:3|TG 8:0_16:0_18:3	[M+NH4]+	734.629	C45H80O6	TG	83818.9	293049	422287	5191.2	7518.98	8829.89	139934	240162	198584	0	124.578	89.3979	1592.94	1839.56	454.561	1176.66	2279.8	0	0	201.088	0	0	0	0	9683.76	8315.97	210.473	0	0	0	0	0	0	5746.74	0	232.346	6956.49	3730.12	2678.34	2882.61	0	0	138.705	212.595	649.592
TG 43:1|TG 9:0_16:0_18:1	[M+NH4]+	752.676	C46H86O6	TG	13571.9	42236.3	70834.1	4670.81	0	4463.77	18293.9	41151.1	24526.6	1028.57	0	610.46	4780.19	0	6633.17	2669.58	1921.31	6276.65	4701.9	4466.85	1609.1	20935.1	3075.75	3959.96	17635	7690.73	11227.9	4608.94	0	1743.65	839.753	1108.15	2960.06	2034.75	6565.85	10419.6	9643.17	16603.9	13558.4	5855.85	0	0	0	2257.78	3680.79
TG 43:2|TG 9:0_16:0_18:2	[M+NH4]+	750.661	C46H84O6	TG	24256.8	86905.3	115223	0	0	5057.01	38452.4	76925.9	41686.5	0	0	2116.9	5470.54	6063.89	3338.21	1807.66	8332.71	9525.76	4283.71	9624.33	7690.91	4873.05	0	0	20492.7	15847.6	2047.93	6225.56	10506.2	9259.75	0	1514.81	5163.19	28697.4	11142.6	0	13277.3	16990.8	37559.8	0	0	0	0	1673.59	1820.79
TG 44:0|TG 14:0_14:0_16:0	[M+NH4]+	768.708	C47H90O6	TG	116782	405862	581238	88902.4	111392	123580	369384	577102	507318	15168	6266.27	10193.6	46891.9	45784.8	10678.5	26974.8	84757.6	88687.4	14214.8	10452.9	36328.9	2409.44	80955.7	96584.9	53186.8	56678.3	72854.3	20674.9	13427.4	2258.03	13779.7	21292.9	38481.3	75407.2	66545.5	60427.2	61857.8	52860.4	52694.7	31046	41546.4	12873.6	27487.2	35187.1	38464.4
TG 44:2|TG 10:0_16:0_18:2	[M+NH4]+	764.676	C47H86O6	TG	370054	1.27777e+06	1.76289e+06	93568.7	127927	152276	614664	972456	888441	17191.6	19525.9	20252.9	129086	91418.2	89220.7	41150.2	114952	154123	14099.9	50793.9	49786	48902.7	48154.2	59408.5	143127	148485	143447	39957.2	59750.5	60595.1	20274.4	30198.7	47724.5	158016	127641	125526	65332.9	103813	140698	35988.2	29221.7	31988	16511	17725.1	21957.6
TG 44:3|TG 8:0_18:1_18:2	[M+NH4]+	762.661	C47H84O6	TG	180175	638549	907795	40294.3	63012.6	41627.7	286093	445959	385869	0	0	1870.96	33271.4	23565.9	17324.2	8485.33	27987.2	27685.9	3375.37	8988.96	12806.3	8043.29	4744.54	0	38024.7	42976.7	48051	6433.38	9008.21	15110.2	780.495	1295.67	1388.13	57022.9	42756.9	2310.7	16960.4	25184.3	31655	0	0	0	2294.95	0	0
TG 45:0|TG 14:0_15:0_16:0	[M+NH4]+	782.723	C48H92O6	TG	22400.9	127868	103961	69472.6	78200.3	6277.67	57617.6	92882.8	1711.8	13743.8	18488.4	9233.64	10207.4	20111.5	23140.9	43794	49802.1	6024.81	22096.4	7951.98	5063.68	164745	78226.2	89956.9	128517	76657.4	16691.8	26101.5	26669.7	10867.9	44688.9	22047.6	9236.99	13359.8	41034.2	1738.73	5752.94	53764.2	5267.03	41078.4	39944.7	25521.9	44541	54300.7	4731.36
TG 45:1|TG 14:0_15:0_16:1	[M+NH4]+	780.708	C48H90O6	TG	40791.6	93474.3	213196	54034.5	49683.6	36930.2	40729.6	91961.5	29740.4	3155.61	4210.56	387.664	21520.4	20281.7	7570.34	55866.2	36837.8	58476.4	15120.4	23300.3	23439.2	124637	11374.1	49820.1	53578.7	31727.5	8515.95	12960.8	8847.27	32178.9	11442	22038.7	14297.6	21413.2	23082.6	55643.5	29359.9	36614.9	65637.2	50831.1	34063.4	4469.41	40958.5	19998.5	5431.04
TG 45:2|TG 12:0_15:0_18:2	[M+NH4]+	778.692	C48H88O6	TG	43108.3	140710	215667	19287.5	19799.5	13734.7	67889.8	96905.4	91893.5	1879.98	0	2548.53	27575.9	16700.2	8348.5	13582.4	29044.2	5534.3	4565.58	16880.3	16542.9	32951.9	14027.4	10847.3	40800.3	31671.3	40438.8	13349.8	8314.76	7912.48	5824.62	6210.19	5899.91	38891.7	20231.5	2556.05	19438.4	28025.4	33711.2	7897.44	31404.8	17750.9	4248.29	4281.75	3269.45
TG 46:0|TG 14:0_16:0_16:0	[M+NH4]+	796.739	C49H94O6	TG	341265	1.01919e+06	1.53122e+06	547801	606698	684554	1.8711e+06	2.58079e+06	2.53199e+06	108415	100390	111689	221606	260383	227513	224405	595141	665264	59745.9	130288	181254	711878	664276	634010	512996	563459	599493	114750	168978	133753	83429	112797	173983	574428	478041	478396	271525	460290	570276	240205	370061	304711	349302	340593	359948
TG 46:1|TG 14:0_16:0_16:1	[M+NH4]+	794.723	C49H92O6	TG	848620	2.79729e+06	4.02929e+06	293183	384471	423837	1.57843e+06	2.51079e+06	2.15915e+06	113890	125685	101168	472393	312180	297851	510036	1.31839e+06	1.54069e+06	86475.2	190591	179287	615122	646303	658489	444049	442402	412758	129780	152482	137014	72882	87825.8	125458	1.17672e+06	794394	815340	343246	540060	730115	220257	231998	277484	161788	194427	195611
TG 46:3|TG 10:0_18:1_18:2	[M+NH4]+	790.692	C49H88O6	TG	325307	1.19089e+06	1.64897e+06	97078.6	120349	147868	555007	916131	861332	16062.5	23053.4	15142.9	132176	99973.7	82405.1	64800.4	164723	194258	13340.1	39962	35966.2	66589.3	33667	45405.2	67462.8	73550.1	75154.2	27216.8	27561.7	37730.6	11079.5	20109.3	26411.8	125946	108037	111833	51235.2	76623.6	109420	24282.3	40309.7	25508.4	25503.3	20118.3	3687.61
TG 46:4|TG 10:0_18:1_18:3	[M+NH4]+	788.676	C49H86O6	TG	198949	729610	1.04378e+06	58756.2	60230.5	13399.2	414433	615678	552451	2911.19	9087.78	5223.72	27573.4	24786.4	26934.7	6976.87	15806.2	17039.5	765.972	10308.7	18376.7	3454.67	11207.3	21498	87355.4	112089	102646	3524.78	39747.4	34626.7	6824.01	12797.1	21265.4	19481.6	74492.2	55021.3	29355.7	46116.4	54671.8	19178.1	21706.2	23977	14772.5	4114.34	15240.3
TG 47:1|TG 15:0_16:0_16:1	[M+NH4]+	808.739	C50H94O6	TG	236640	762230	1.06663e+06	186788	192636	192113	598738	802818	746428	81202	117792	3069.83	16174	238834	3734.27	210623	549955	776381	64718.4	127921	182482	470387	361457	346878	273190	244161	4195.75	86542.7	107752	5930.38	74313.9	70150.9	101989	581612	497140	404200	239829	339236	485942	210922	158919	5403.41	119274	152557	108727
TG 47:2|TG 14:0_15:0_18:2	[M+NH4]+	806.723	C50H92O6	TG	237576	862742	1.06032e+06	117244	135677	15712.9	499797	616318	554283	63808.5	79936.2	60119.9	353773	172298	61963.8	198115	438409	503602	44985.9	66327.5	94135.2	244550	211469	212068	201444	178436	32492.2	73430.7	94696.7	700.901	39388	45425.1	2957.16	396903	285730	40395.2	193012	275468	357775	99120.6	122958	156101	96515.8	68863.5	46083.1
TG 47:3|TG 14:0_15:1_18:2	[M+NH4]+	804.708	C50H90O6	TG	56595.3	235669	307485	10227.8	15905.4	17912.3	98365.3	107561	6261.6	2273.1	7031.92	8088.03	30727.4	21509.5	3135.24	24738.1	51319.1	81064	4972.52	15234.2	10710.2	34561.1	3896.76	9472.89	26972.5	8340.6	37094.4	8454.48	9398.71	13170.3	1035.6	1684.57	2685.22	52606.5	33217.9	41349.9	32513	38437.4	64894.3	3688.5	16310.4	10309	0	9722.76	1875.76
TG 48:0|TG 15:0_16:0_17:0	[M+NH4]+	824.77	C51H98O6	TG	349588	950129	1.28835e+06	1.9716e+06	2.67618e+06	2.72202e+06	4.95855e+06	8.35067e+06	6.26816e+06	330910	337887	358645	2.12248e+06	1.28397e+06	1.11829e+06	874089	2.11815e+06	2.12254e+06	249740	700691	792478	2.76363e+06	2.57668e+06	2.58294e+06	2.09343e+06	2.15576e+06	2.06943e+06	660578	717423	752978	291803	482189	674748	873404	1.38028e+06	1.20717e+06	1.1377e+06	1.7366e+06	2.49595e+06	1.29692e+06	1.23836e+06	1.34496e+06	2.26945e+06	2.45128e+06	2.40741e+06
TG 48:1(d7)|TG 15:0_18:1(d7)_15:0	[M+NH4]+	829.799	C51H89O6	TG	4.80158e+07	4.80158e+07	4.80158e+07	9.54878e+07	9.54878e+07	9.54878e+07	1.00553e+08	1.00553e+08	1.00553e+08	5.19814e+07	5.19814e+07	5.19814e+07	6.09864e+07	6.09864e+07	6.09864e+07	7.57356e+07	7.57356e+07	7.57356e+07	6.15606e+07	6.15606e+07	6.15606e+07	9.67275e+07	9.67275e+07	9.67275e+07	7.12231e+07	7.12231e+07	7.12231e+07	5.93702e+07	5.93702e+07	5.93702e+07	8.58418e+07	8.58418e+07	8.58418e+07	8.39302e+07	8.39302e+07	8.39302e+07	6.76725e+07	6.76725e+07	6.76725e+07	1.2112e+08	1.2112e+08	1.2112e+08	8.31029e+07	8.31029e+07	8.31029e+07
TG 48:1|TG 14:0_16:0_18:1	[M+NH4]+	822.755	C51H96O6	TG	4.37826e+06	1.50237e+07	2.21097e+07	2.37442e+06	2.6312e+06	2.89916e+06	1.34014e+07	2.00417e+07	1.8864e+07	835451	1.07182e+06	1.11789e+06	6.09444e+06	4.65038e+06	4.26908e+06	5.33513e+06	1.32605e+07	1.49667e+07	637485	2.00301e+06	2.24876e+06	5.43399e+06	5.95062e+06	5.77472e+06	4.83545e+06	4.89769e+06	4.79827e+06	994830	1.34165e+06	1.47919e+06	566589	786282	1.12677e+06	1.15264e+07	8.10172e+06	7.06725e+06	3.56718e+06	5.32322e+06	7.03895e+06	1.84312e+06	1.91089e+06	2.03449e+06	1.57904e+06	1.81447e+06	1.83217e+06
TG 48:2|TG 14:0_16:0_18:2	[M+NH4]+	820.739	C51H94O6	TG	6.4576e+06	2.19658e+07	3.10057e+07	2.32392e+06	2.86529e+06	3.34211e+06	1.75428e+07	2.68997e+07	2.32489e+07	1.28518e+06	1.69324e+06	1.69893e+06	9.75723e+06	7.46452e+06	6.61905e+06	5.91918e+06	1.50926e+07	1.8392e+07	626188	2.06863e+06	2.5753e+06	4.9931e+06	5.15073e+06	4.83129e+06	4.39735e+06	4.34985e+06	4.24674e+06	1.57403e+06	1.81533e+06	2.10119e+06	725981	1.12937e+06	1.50431e+06	1.19437e+07	8.40328e+06	7.6393e+06	4.34659e+06	6.43636e+06	8.37643e+06	2.47148e+06	2.7697e+06	2.72374e+06	1.35046e+06	1.52299e+06	1.31296e+06
[truncated: 409 more rows]
